# Supplementary material for: A Genomic Snapshot of the SARS-CoV-2 Pandemic in the Balearic Islands
Source: Front Microbiol. 2022 Jan 12;12:803827. doi: 10.3389/fmicb.2021.803827 (PMC8790175; doi:10.3389/fmicb.2021.803827)
Supplement: Supplementary file 1 [file Table_1.XLSX]

## Sheet: Hoja4
Gisaid Accesion ID	Sample date (epidemiological week)	Island	Pango lineage	Date of lineage assignment
EPI_ISL_467057	2020-11	Majorca	A.2	2020-05-28
EPI_ISL_468982	2020-11	Majorca	A.5	2020-05-28
EPI_ISL_467055	2020-11	Majorca	B.1.5	2020-05-28
EPI_ISL_467056	2020-11	Majorca	B.1.5	2020-05-28
EPI_ISL_469008	2020-11	Ibiza/Formentera	B.1.5	2020-05-28
EPI_ISL_468965	2020-12	Majorca	A.2	2020-05-28
EPI_ISL_468978	2020-12	Majorca	A.2	2020-05-28
EPI_ISL_468979	2020-12	Majorca	A.2	2020-05-28
EPI_ISL_468985	2020-12	Majorca	A.2	2020-05-28
EPI_ISL_468991	2020-12	Majorca	A.2	2020-05-28
EPI_ISL_468996	2020-12	Ibiza/Formentera	A.2	2020-05-28
EPI_ISL_469007	2020-12	Majorca	A.2	2020-05-28
EPI_ISL_468954	2020-12	Majorca	A.5	2020-05-28
EPI_ISL_468961	2020-12	Majorca	A.5	2020-05-28
EPI_ISL_469001	2020-12	Majorca	A.5	2020-05-28
EPI_ISL_467058	2020-12	Majorca	B.1.5	2020-05-28
EPI_ISL_468953	2020-12	Majorca	B.1.5	2020-05-28
EPI_ISL_468956	2020-12	Majorca	B.1.5	2020-05-28
EPI_ISL_468959	2020-12	Majorca	B.1.5	2020-05-28
EPI_ISL_468962	2020-12	Majorca	B.1.5	2020-05-28
EPI_ISL_468971	2020-12	Majorca	B.1.5	2020-05-28
EPI_ISL_468972	2020-12	Majorca	B.1.5	2020-05-28
EPI_ISL_468974	2020-12	Majorca	B.1.5	2020-05-28
EPI_ISL_468975	2020-12	Majorca	B.1.5	2020-05-28
EPI_ISL_468976	2020-12	Majorca	B.1.5	2020-05-28
EPI_ISL_468977	2020-12	Majorca	B.1.5	2020-05-28
EPI_ISL_468988	2020-12	Majorca	B.1.5	2020-05-28
EPI_ISL_468989	2020-12	Majorca	B.1.5	2020-05-28
EPI_ISL_468990	2020-12	Majorca	B.1.5	2020-05-28
EPI_ISL_469000	2020-12	Majorca	B.1.5	2020-05-28
EPI_ISL_469002	2020-12	Majorca	B.1.5	2020-05-28
EPI_ISL_469004	2020-12	Majorca	B.1.5	2020-05-28
EPI_ISL_469005	2020-12	Majorca	B.1.5	2020-05-28
EPI_ISL_469010	2020-12	Majorca	B.1.5	2020-05-28
EPI_ISL_469012	2020-12	Majorca	B.1.5	2020-05-28
EPI_ISL_469014	2020-12	Majorca	B.1.5	2020-05-28
Not uploaded	2020-12	Majorca	B.1.5	2020-05-28
Not uploaded	2020-12	Majorca	B.1.5	2020-05-28
EPI_ISL_468967	2020-12	Majorca	B.1.5.6	2020-05-28
EPI_ISL_468970	2020-12	Majorca	B.2	2020-05-28
EPI_ISL_468955	2020-13	Majorca	A.2	2020-05-28
EPI_ISL_468969	2020-13	Majorca	A.2	2020-05-28
EPI_ISL_468973	2020-13	Majorca	A.2	2020-05-28
EPI_ISL_468994	2020-13	Majorca	A.2	2020-05-28
EPI_ISL_469011	2020-13	Majorca	A.2	2020-05-28
Not uploaded	2020-13	Majorca	A.2	2020-05-28
EPI_ISL_468960	2020-13	Majorca	A.5	2020-05-28
EPI_ISL_468992	2020-13	Majorca	B.1.47	2020-05-28
EPI_ISL_469003	2020-13	Majorca	B.1.47	2020-05-28
EPI_ISL_468968	2020-13	Majorca	B.1.5	2020-05-28
EPI_ISL_468983	2020-13	Majorca	B.1.5	2020-05-28
EPI_ISL_468987	2020-13	Majorca	B.1.5	2020-05-28
EPI_ISL_468993	2020-13	Ibiza/Formentera	B.1.5	2020-05-28
EPI_ISL_468998	2020-13	Majorca	B.1.5	2020-05-28
Not uploaded	2020-13	Majorca	B.1.5	2020-05-28
Not uploaded	2020-13	Majorca	B.1.5	2020-05-28
EPI_ISL_468986	2020-14	Majorca	B.1.5	2020-05-28
EPI_ISL_468997	2020-14	Majorca	B.1.5	2020-05-28
Not uploaded	2020-15	Majorca	A.2	2020-05-28
EPI_ISL_469006	2020-15	Majorca	B.1.47	2020-05-28
EPI_ISL_468964	2020-15	Majorca	B.1.5	2020-05-28
EPI_ISL_468980	2020-15	Majorca	B.1.5	2020-05-28
Not uploaded	2020-15	Ibiza/Formentera	B.1.5	2020-05-28
Not uploaded	2020-16	Majorca	B.1.16	2020-05-28
EPI_ISL_468952	2020-16	Majorca	B.1.5	2020-05-28
EPI_ISL_468957	2020-16	Majorca	B.1.5	2020-05-28
EPI_ISL_468958	2020-16	Majorca	B.1.5	2020-05-28
EPI_ISL_468984	2020-16	Majorca	B.1.5	2020-05-28
EPI_ISL_468995	2020-16	Majorca	B.1.5	2020-05-28
EPI_ISL_469015	2020-16	Majorca	B.1.5	2020-05-28
Not uploaded	2020-17	Majorca	A.2	2020-05-28
EPI_ISL_468963	2020-12	Majorca	B.1	2020-05-28
EPI_ISL_468999	2020-12	Majorca	B.1	2020-05-28
EPI_ISL_469013	2020-12	Ibiza/Formentera	B.1	2020-05-28
EPI_ISL_469009	2020-13	Majorca	B.1	2020-05-28
EPI_ISL_468966	2020-16	Majorca	B.1	2020-05-28
EPI_ISL_468981	2020-17	Majorca	B.1	2020-05-28
EPI_ISL_541968	2020-09	Majorca	B.1.1	2020-09-23
EPI_ISL_541951	2020-10	Menorca	B.1.5	2020-09-23
EPI_ISL_541954	2020-10	Menorca	B.1.5	2020-09-23
EPI_ISL_541957	2020-10	Majorca	B.1.5	2020-09-23
Not uploaded	2020-10	Majorca	B.1.5	2020-09-23
EPI_ISL_541949	2020-11	Menorca	B.1.5	2020-09-23
EPI_ISL_541966	2020-12	Ibiza/Formentera	A.2	2020-09-23
EPI_ISL_541963	2020-12	Menorca	A.5	2020-09-23
EPI_ISL_541952	2020-12	Majorca	B.1.5	2020-09-23
EPI_ISL_541958	2020-12	Menorca	B.1.5	2020-09-23
EPI_ISL_541960	2020-12	Majorca	B.1.5	2020-09-23
EPI_ISL_541953	2020-14	Majorca	B.1.5	2020-09-23
Not uploaded	2020-14	Ibiza/Formentera	B.1.5	2020-09-23
Not uploaded	2020-15	Majorca	A.2	2020-09-23
Not uploaded	2020-17	Majorca	A.2	2020-09-23
Not uploaded	2020-17	Majorca	A.2	2020-09-23
Not uploaded	2020-17	Majorca	A.2	2020-09-23
Not uploaded	2020-18	Ibiza/Formentera	B.1.1	2020-09-23
Not uploaded	2020-25	Majorca	B.1.5	2020-09-23
Not uploaded	2020-27	Menorca	B.1.2	2020-09-23
Not uploaded	2020-28	Majorca	B.1.1	2020-09-23
Not uploaded	2020-28	Majorca	B.1.1	2020-09-23
EPI_ISL_541950	2020-10	Majorca	B.1	2020-09-23
EPI_ISL_541962	2020-10	Majorca	B.1	2020-09-23
EPI_ISL_541965	2020-10	Ibiza/Formentera	B.1	2020-09-23
EPI_ISL_541955	2020-12	FORMENTERA	B.1	2020-09-23
EPI_ISL_541969	2020-13	Majorca	B.1	2020-09-23
EPI_ISL_541956	2020-22	Majorca	B.1	2020-09-23
EPI_ISL_541959	2020-22	Majorca	B.1	2020-09-23
EPI_ISL_541961	2020-22	Majorca	B.1	2020-09-23
EPI_ISL_541964	2020-22	Majorca	B.1	2020-09-23
EPI_ISL_541967	2020-22	Majorca	B.1	2020-09-23
Not uploaded	2020-22	Majorca	B.1	2020-09-23
Not uploaded	2020-22	Majorca	B.1	2020-09-23
Not uploaded	2020-22	Majorca	B.1	2020-09-23
Not uploaded	2020-22	Majorca	B.1	2020-09-23
Not uploaded	2020-22	Majorca	B.1	2020-09-23
Not uploaded	2020-25	Majorca	B.1	2020-09-23
Not uploaded	2020-25	Majorca	B.1	2020-09-23
Not uploaded	2020-25	Majorca	B.1	2020-09-23
Not uploaded	2020-25	Majorca	B.1	2020-09-23
Not uploaded	2020-26	Majorca	B.1	2020-09-23
Not uploaded	2020-26	Majorca	B.1	2020-09-23
Not uploaded	2020-26	Majorca	B.1	2020-09-23
Not uploaded	2020-26	Majorca	B.1	2020-09-23
Not uploaded	2020-27	Ibiza/Formentera	B.1	2020-09-23
Not uploaded	2020-27	Majorca	B.1	2020-09-23
Not uploaded	2020-16	Majorca	B.1.157	2020-12-11
Not uploaded	2020-16	Majorca	B.1.2	2020-12-11
Not uploaded	2020-17	Majorca	B.1.177	2020-12-11
Not uploaded	2020-17	Majorca	B.1.177	2020-12-11
Not uploaded	2020-17	Majorca	B.1.177	2020-12-11
EPI_ISL_691619	2020-17	Majorca	B.1.5	2020-12-11
Not uploaded	2020-20	Majorca	B.1.177	2020-12-11
Not uploaded	2020-20	Menorca	B.1.177	2020-12-11
EPI_ISL_691623	2020-22	Majorca	B.1.160	2020-12-11
Not uploaded	2020-23	Majorca	B.1.177	2020-12-11
Not uploaded	2020-23	Ibiza/Formentera	B.1.177	2020-12-11
Not uploaded	2020-24	Majorca	B.1.157	2020-12-11
Not uploaded	2020-25	Majorca	B.1.160	2020-12-11
EPI_ISL_691617	2020-25	Majorca	B.1.177	2020-12-11
EPI_ISL_691634	2020-25	Majorca	B.1.177	2020-12-11
EPI_ISL_691664	2020-25	Majorca	B.1.177	2020-12-11
EPI_ISL_691663	2020-25	Majorca	B.1.5	2020-12-11
Not uploaded	2020-22	Majorca	B.1	2020-12-11
EPI_ISL_691643	2020-25	Majorca	B.1	2020-12-11
Not uploaded	2020-26	Menorca	B.1	2020-12-11
Not uploaded	2020-28	Ibiza/Formentera	B.1	2020-12-11
EPI_ISL_691665	2020-26	Majorca	B.1.177	2020-12-11
Not uploaded	2020-28	Majorca	B.1	2020-12-11
EPI_ISL_691644	2020-40	Ibiza/Formentera	B.1	2020-12-11
EPI_ISL_691621	2020-27	Menorca	B.1.2	2020-12-11
Not uploaded	2020-41	Majorca	B.1	2020-12-11
EPI_ISL_691632	2020-30	Majorca	B.1.1	2020-12-11
EPI_ISL_691636	2020-30	Majorca	B.1.1	2020-12-11
EPI_ISL_691637	2020-30	Majorca	B.1.1	2020-12-11
EPI_ISL_691680	2020-30	Majorca	B.1.1	2020-12-11
EPI_ISL_691628	2020-31	Majorca	B.1.1	2020-12-11
Not uploaded	2020-31	Majorca	B.1.1	2020-12-11
EPI_ISL_691618	2020-31	Majorca	B.1.177	2020-12-11
EPI_ISL_691626	2020-31	Majorca	B.1.177	2020-12-11
EPI_ISL_691629	2020-31	Majorca	B.1.177	2020-12-11
EPI_ISL_691631	2020-31	Majorca	B.1.177	2020-12-11
EPI_ISL_691638	2020-31	Majorca	B.1.177	2020-12-11
EPI_ISL_691658	2020-31	Majorca	B.1.177	2020-12-11
EPI_ISL_691612	2020-32	Majorca	B.1.177	2020-12-11
EPI_ISL_691620	2020-32	Majorca	B.1.177	2020-12-11
EPI_ISL_691622	2020-32	Majorca	B.1.177	2020-12-11
EPI_ISL_691641	2020-32	Majorca	B.1.177	2020-12-11
EPI_ISL_691653	2020-32	Majorca	B.1.177	2020-12-11
EPI_ISL_691613	2020-33	Majorca	B.1.177	2020-12-11
EPI_ISL_691627	2020-33	Majorca	B.1.177	2020-12-11
EPI_ISL_691647	2020-33	Majorca	B.1.177	2020-12-11
EPI_ISL_691649	2020-33	Majorca	B.1.177	2020-12-11
EPI_ISL_691650	2020-33	Majorca	B.1.177	2020-12-11
EPI_ISL_691659	2020-34	Majorca	B.1.1	2020-12-11
EPI_ISL_691630	2020-34	Majorca	B.1.177	2020-12-11
EPI_ISL_691635	2020-34	Majorca	B.1.177	2020-12-11
EPI_ISL_691654	2020-34	Majorca	B.1.177	2020-12-11
EPI_ISL_691656	2020-34	Majorca	B.1.177	2020-12-11
Not uploaded	2020-34	Majorca	B.1.177	2020-12-11
EPI_ISL_691645	2020-35	Majorca	B.1.177	2020-12-11
EPI_ISL_691646	2020-36	Majorca	B.1.177	2020-12-11
EPI_ISL_691655	2020-36	Majorca	B.1.177	2020-12-11
EPI_ISL_691614	2020-37	Majorca	B.1.177	2020-12-11
EPI_ISL_691642	2020-37	Majorca	B.1.177	2020-12-11
EPI_ISL_691648	2020-37	Majorca	B.1.177	2020-12-11
EPI_ISL_691652	2020-37	Majorca	B.1.177	2020-12-11
Not uploaded	2020-37	Majorca	B.1.177	2020-12-11
EPI_ISL_691616	2020-40	Ibiza/Formentera	B.1.177	2020-12-11
EPI_ISL_691624	2020-40	Ibiza/Formentera	B.1.177	2020-12-11
EPI_ISL_691651	2020-40	Ibiza/Formentera	B.1.177	2020-12-11
EPI_ISL_691667	2020-40	Ibiza/Formentera	B.1.177	2020-12-11
EPI_ISL_691668	2020-40	Ibiza/Formentera	B.1.177	2020-12-11
EPI_ISL_691678	2020-40	Ibiza/Formentera	B.1.177	2020-12-11
Not uploaded	2020-40	Ibiza/Formentera	B.1.177	2020-12-11
Not uploaded	2020-40	Ibiza/Formentera	B.1.177	2020-12-11
EPI_ISL_691669	2020-41	Majorca	B.1.177	2020-12-11
EPI_ISL_691670	2020-41	Majorca	B.1.177	2020-12-11
EPI_ISL_691671	2020-41	Majorca	B.1.177	2020-12-11
EPI_ISL_691672	2020-41	Majorca	B.1.177	2020-12-11
EPI_ISL_691673	2020-41	Majorca	B.1.177	2020-12-11
EPI_ISL_691625	2020-42	Ibiza/Formentera	B.1.160	2020-12-11
EPI_ISL_691657	2020-42	Majorca	B.1.177	2020-12-11
EPI_ISL_691660	2020-42	Ibiza/Formentera	B.1.177	2020-12-11
EPI_ISL_691674	2020-42	Majorca	B.1.177	2020-12-11
EPI_ISL_691675	2020-42	Ibiza/Formentera	B.1.177	2020-12-11
EPI_ISL_691676	2020-42	Ibiza/Formentera	B.1.177	2020-12-11
EPI_ISL_691679	2020-42	Ibiza/Formentera	B.1.177	2020-12-11
Not uploaded	2020-42	Ibiza/Formentera	B.1.177	2020-12-11
EPI_ISL_691615	2020-42	Majorca	B.1.5	2020-12-11
EPI_ISL_779890	2020-49	Majorca	B.1	2020-12-29
Not uploaded	2020-51	Majorca	B.1	2020-12-29
EPI_ISL_779883	2020-52	Majorca	B.1	2020-12-29
EPI_ISL_779881	2020-49	Majorca	B.1.160	2020-12-29
EPI_ISL_779886	2020-49	Majorca	B.1.160	2020-12-29
EPI_ISL_779899	2020-49	Majorca	B.1.160	2020-12-29
EPI_ISL_779852	2020-49	Majorca	B.1.177	2020-12-29
EPI_ISL_779863	2020-49	Majorca	B.1.177	2020-12-29
EPI_ISL_779867	2020-49	Majorca	B.1.177	2020-12-29
EPI_ISL_779871	2020-49	Majorca	B.1.177	2020-12-29
EPI_ISL_779874	2020-49	Majorca	B.1.177	2020-12-29
EPI_ISL_779875	2020-49	Majorca	B.1.177	2020-12-29
EPI_ISL_779877	2020-49	Majorca	B.1.177	2020-12-29
EPI_ISL_779879	2020-49	Majorca	B.1.177	2020-12-29
EPI_ISL_779888	2020-49	Majorca	B.1.177	2020-12-29
EPI_ISL_779889	2020-49	Majorca	B.1.177	2020-12-29
EPI_ISL_779894	2020-49	Majorca	B.1.177	2020-12-29
EPI_ISL_779910	2020-49	Majorca	B.1.177	2020-12-29
EPI_ISL_779916	2020-49	Majorca	B.1.177	2020-12-29
EPI_ISL_779917	2020-49	Majorca	B.1.177	2020-12-29
EPI_ISL_779918	2020-49	Majorca	B.1.177	2020-12-29
Not uploaded	2020-49	Majorca	B.1.177	2020-12-29
Not uploaded	2020-49	Majorca	B.1.177	2020-12-29
Not uploaded	2020-49	Majorca	B.1.177	2020-12-29
EPI_ISL_779850	2020-49	Majorca	B.1.177.22	2020-12-29
Not uploaded	2020-49	Majorca	B.1.221	2020-12-29
Not uploaded	2020-50	Majorca	B	2020-12-29
EPI_ISL_779895	2020-50	Majorca	B.1.1.277	2020-12-29
EPI_ISL_779856	2020-50	Majorca	B.1.160	2020-12-29
EPI_ISL_779904	2020-50	Majorca	B.1.160	2020-12-29
EPI_ISL_779851	2020-50	Majorca	B.1.177	2020-12-29
EPI_ISL_779853	2020-50	Majorca	B.1.177	2020-12-29
EPI_ISL_779854	2020-50	Majorca	B.1.177	2020-12-29
EPI_ISL_779861	2020-50	Majorca	B.1.177	2020-12-29
EPI_ISL_779862	2020-50	Majorca	B.1.177	2020-12-29
EPI_ISL_779868	2020-50	Majorca	B.1.177	2020-12-29
EPI_ISL_779870	2020-50	Majorca	B.1.177	2020-12-29
EPI_ISL_779876	2020-50	Majorca	B.1.177	2020-12-29
EPI_ISL_779878	2020-50	Majorca	B.1.177	2020-12-29
EPI_ISL_779882	2020-50	Majorca	B.1.177	2020-12-29
EPI_ISL_779887	2020-50	Majorca	B.1.177	2020-12-29
EPI_ISL_779893	2020-50	Majorca	B.1.177	2020-12-29
EPI_ISL_779900	2020-50	Majorca	B.1.177	2020-12-29
EPI_ISL_779901	2020-50	Majorca	B.1.177	2020-12-29
EPI_ISL_779903	2020-50	Majorca	B.1.177	2020-12-29
EPI_ISL_779905	2020-50	Majorca	B.1.177	2020-12-29
EPI_ISL_779919	2020-50	Majorca	B.1.177	2020-12-29
EPI_ISL_779920	2020-50	Majorca	B.1.177	2020-12-29
Not uploaded	2020-50	Majorca	B.1.177	2020-12-29
EPI_ISL_779873	2020-50	Majorca	B.1.177.22	2020-12-29
EPI_ISL_779857	2020-50	Ibiza/Formentera	B.1.177.4	2020-12-29
EPI_ISL_779864	2020-50	Ibiza/Formentera	B.1.177.4	2020-12-29
EPI_ISL_779872	2020-50	Ibiza/Formentera	B.1.221	2020-12-29
EPI_ISL_779911	2020-50	Majorca	C.14	2020-12-29
Not uploaded	2020-50	Majorca	C.14	2020-12-29
EPI_ISL_779884	2020-51	Majorca	B.1.1.277	2020-12-29
EPI_ISL_779897	2020-51	Majorca	B.1.1.277	2020-12-29
EPI_ISL_779891	2020-51	Majorca	B.1.160	2020-12-29
EPI_ISL_779908	2020-51	Majorca	B.1.160	2020-12-29
EPI_ISL_779913	2020-51	Majorca	B.1.160	2020-12-29
Not uploaded	2020-51	Majorca	B.1.160	2020-12-29
EPI_ISL_779855	2020-51	Majorca	B.1.177	2020-12-29
EPI_ISL_779859	2020-51	Majorca	B.1.177	2020-12-29
EPI_ISL_779860	2020-51	Majorca	B.1.177	2020-12-29
EPI_ISL_779866	2020-51	Majorca	B.1.177	2020-12-29
EPI_ISL_779869	2020-51	Majorca	B.1.177	2020-12-29
EPI_ISL_779880	2020-51	Majorca	B.1.177	2020-12-29
EPI_ISL_779907	2020-51	Majorca	B.1.177	2020-12-29
EPI_ISL_779909	2020-51	Ibiza/Formentera	B.1.177	2020-12-29
EPI_ISL_779912	2020-51	Majorca	B.1.177	2020-12-29
EPI_ISL_779921	2020-51	Majorca	B.1.177	2020-12-29
Not uploaded	2020-51	Ibiza/Formentera	B.1.177	2020-12-29
Not uploaded	2020-51	Ibiza/Formentera	B.1.177	2020-12-29
EPI_ISL_779858	2020-51	Menorca	B.1.221	2020-12-29
EPI_ISL_779896	2020-51	Menorca	B.1.221	2020-12-29
EPI_ISL_779898	2020-51	Ibiza/Formentera	B.1.5	2020-12-29
Not uploaded	2020-52	Majorca	B.1.1	2020-12-29
EPI_ISL_779885	2020-52	Menorca	B.1.1.269	2020-12-29
EPI_ISL_779865	2020-52	Majorca	B.1.177	2020-12-29
EPI_ISL_779902	2020-52	Ibiza/Formentera	B.1.177	2020-12-29
EPI_ISL_779914	2020-52	Ibiza/Formentera	B.1.177	2020-12-29
EPI_ISL_779915	2020-52	Majorca	B.1.177	2020-12-29
EPI_ISL_779892	2020-52	Menorca	B.1.177.7	2020-12-29
EPI_ISL_779906	2020-52	Menorca	B.1.221	2020-12-29
EPI_ISL_819178	2020-52	Ibiza/Formentera	B.1	2021-01-14
EPI_ISL_819138	2020-51	Majorca	B.1.177	2021-01-14
EPI_ISL_819190	2020-51	Majorca	B.1.177	2021-01-14
EPI_ISL_819197	2020-51	Majorca	B.1.177	2021-01-14
EPI_ISL_819129	2020-52	Majorca	B.1.1	2021-01-14
EPI_ISL_819167	2020-52	Majorca	B.1.1.7	2021-01-14
EPI_ISL_819168	2020-52	Majorca	B.1.1.7	2021-01-14
Not uploaded	2020-52	Majorca	B.1.1.7	2021-01-14
EPI_ISL_819183	2020-52	Majorca	B.1.160	2021-01-14
EPI_ISL_819130	2020-52	Majorca	B.1.177	2021-01-14
EPI_ISL_819131	2020-52	Majorca	B.1.177	2021-01-14
EPI_ISL_819132	2020-52	Majorca	B.1.177	2021-01-14
EPI_ISL_819136	2020-52	Ibiza/Formentera	B.1.177	2021-01-14
EPI_ISL_819137	2020-52	Majorca	B.1.177	2021-01-14
EPI_ISL_819143	2020-52	Ibiza/Formentera	B.1.177	2021-01-14
EPI_ISL_819148	2020-52	Majorca	B.1.177	2021-01-14
EPI_ISL_819170	2020-52	Majorca	B.1.177	2021-01-14
EPI_ISL_819172	2020-52	Majorca	B.1.177	2021-01-14
EPI_ISL_819173	2020-52	Majorca	B.1.177	2021-01-14
EPI_ISL_819176	2020-52	Majorca	B.1.177	2021-01-14
EPI_ISL_819179	2020-52	Ibiza/Formentera	B.1.177	2021-01-14
EPI_ISL_819181	2020-52	Majorca	B.1.177	2021-01-14
EPI_ISL_819182	2020-52	Majorca	B.1.177	2021-01-14
EPI_ISL_819184	2020-52	Majorca	B.1.177	2021-01-14
EPI_ISL_819185	2020-52	Majorca	B.1.177	2021-01-14
EPI_ISL_819192	2020-52	Majorca	B.1.177	2021-01-14
EPI_ISL_819193	2020-52	Majorca	B.1.177	2021-01-14
EPI_ISL_819194	2020-52	Majorca	B.1.177	2021-01-14
EPI_ISL_819196	2020-52	Majorca	B.1.177	2021-01-14
EPI_ISL_819198	2020-52	Majorca	B.1.177	2021-01-14
EPI_ISL_819199	2020-52	Majorca	B.1.177	2021-01-14
EPI_ISL_819200	2020-52	Majorca	B.1.177	2021-01-14
EPI_ISL_819202	2020-52	Majorca	B.1.177	2021-01-14
Not uploaded	2020-52	Majorca	B.1.177	2021-01-14
EPI_ISL_819128	2020-52	Menorca	B.1.177.14	2021-01-14
EPI_ISL_819188	2020-52	Menorca	B.1.177.14	2021-01-14
EPI_ISL_819189	2020-52	Menorca	B.1.177.14	2021-01-14
EPI_ISL_819146	2020-52	Menorca	B.1.177.7	2021-01-14
EPI_ISL_819174	2020-52	Majorca	B.1.177.7	2021-01-14
EPI_ISL_819150	2020-52	Majorca	B.1.221	2021-01-14
Not uploaded	2020-52	Ibiza/Formentera	B.1.221	2021-01-14
Not uploaded	2020-52	Ibiza/Formentera	B.1.221	2021-01-14
EPI_ISL_819156	2020-53	Ibiza/Formentera	B.1.1.7	2021-01-14
EPI_ISL_819157	2020-53	Ibiza/Formentera	B.1.1.7	2021-01-14
EPI_ISL_819163	2020-53	Majorca	B.1.1.7	2021-01-14
EPI_ISL_819133	2020-53	Majorca	B.1.177	2021-01-14
EPI_ISL_819135	2020-53	Majorca	B.1.177	2021-01-14
EPI_ISL_819140	2020-53	Majorca	B.1.177	2021-01-14
EPI_ISL_819142	2020-53	Majorca	B.1.177	2021-01-14
EPI_ISL_819144	2020-53	Majorca	B.1.177	2021-01-14
EPI_ISL_819149	2020-53	Majorca	B.1.177	2021-01-14
EPI_ISL_819169	2020-53	Majorca	B.1.177	2021-01-14
EPI_ISL_819171	2020-53	Majorca	B.1.177	2021-01-14
EPI_ISL_819175	2020-53	Majorca	B.1.177	2021-01-14
EPI_ISL_819180	2020-53	Majorca	B.1.177	2021-01-14
EPI_ISL_819186	2020-53	Majorca	B.1.177	2021-01-14
EPI_ISL_819187	2020-53	Majorca	B.1.177	2021-01-14
EPI_ISL_819191	2020-53	Majorca	B.1.177	2021-01-14
EPI_ISL_819195	2020-53	Majorca	B.1.177	2021-01-14
EPI_ISL_819201	2020-53	Majorca	B.1.177	2021-01-14
Not uploaded	2020-53	Majorca	B.1.177	2021-01-14
EPI_ISL_819134	2021-01	Majorca	B.1.1.7	2021-01-14
EPI_ISL_819139	2021-01	Majorca	B.1.1.7	2021-01-14
EPI_ISL_819141	2021-01	Majorca	B.1.1.7	2021-01-14
EPI_ISL_819145	2021-01	Majorca	B.1.1.7	2021-01-14
EPI_ISL_819147	2021-01	Ibiza/Formentera	B.1.1.7	2021-01-14
EPI_ISL_819151	2021-01	Ibiza/Formentera	B.1.1.7	2021-01-14
EPI_ISL_819152	2021-01	Majorca	B.1.1.7	2021-01-14
EPI_ISL_819153	2021-01	Majorca	B.1.1.7	2021-01-14
EPI_ISL_819154	2021-01	Majorca	B.1.1.7	2021-01-14
EPI_ISL_819155	2021-01	Majorca	B.1.1.7	2021-01-14
EPI_ISL_819158	2021-01	Ibiza/Formentera	B.1.1.7	2021-01-14
EPI_ISL_819159	2021-01	Ibiza/Formentera	B.1.1.7	2021-01-14
EPI_ISL_819160	2021-01	Ibiza/Formentera	B.1.1.7	2021-01-14
EPI_ISL_819161	2021-01	Ibiza/Formentera	B.1.1.7	2021-01-14
EPI_ISL_819162	2021-01	Ibiza/Formentera	B.1.1.7	2021-01-14
EPI_ISL_819164	2021-01	Majorca	B.1.1.7	2021-01-14
EPI_ISL_819165	2021-01	Majorca	B.1.1.7	2021-01-14
EPI_ISL_819166	2021-01	Majorca	B.1.1.7	2021-01-14
EPI_ISL_819177	2021-01	Majorca	B.1.1.7	2021-01-14
Not uploaded	2021-03	Majorca	B.1	2021-02-08
Not uploaded	2021-03	Ibiza/Formentera	B.1	2021-02-08
EPI_ISL_959443	2021-04	Majorca	B.1	2021-02-08
Not uploaded	2021-04	Majorca	B.1	2021-02-08
EPI_ISL_959426	2021-02	Majorca	B.1.177	2021-02-08
EPI_ISL_959471	2021-02	Majorca	B.1.177	2021-02-08
EPI_ISL_959444	2021-02	Ibiza/Formentera	B.1.221	2021-02-08
EPI_ISL_959468	2021-02	Ibiza/Formentera	B.1.221	2021-02-08
EPI_ISL_959469	2021-02	Ibiza/Formentera	B.1.221	2021-02-08
EPI_ISL_959470	2021-02	Ibiza/Formentera	B.1.221	2021-02-08
EPI_ISL_959464	2021-03	Majorca	B.1.1.119	2021-02-08
EPI_ISL_959429	2021-03	Ibiza/Formentera	B.1.1.7	2021-02-08
EPI_ISL_959438	2021-03	Ibiza/Formentera	B.1.1.7	2021-02-08
EPI_ISL_959439	2021-03	Majorca	B.1.1.7	2021-02-08
EPI_ISL_959441	2021-03	Majorca	B.1.1.7	2021-02-08
Not uploaded	2021-03	Majorca	B.1.160	2021-02-08
EPI_ISL_959420	2021-03	Ibiza/Formentera	B.1.177	2021-02-08
EPI_ISL_959421	2021-03	Majorca	B.1.177	2021-02-08
EPI_ISL_959424	2021-03	Majorca	B.1.177	2021-02-08
EPI_ISL_959427	2021-03	Majorca	B.1.177	2021-02-08
EPI_ISL_959428	2021-03	Majorca	B.1.177	2021-02-08
EPI_ISL_959430	2021-03	Majorca	B.1.177	2021-02-08
EPI_ISL_959431	2021-03	Majorca	B.1.177	2021-02-08
EPI_ISL_959440	2021-03	Majorca	B.1.177	2021-02-08
EPI_ISL_959446	2021-03	Majorca	B.1.177	2021-02-08
EPI_ISL_959459	2021-03	Menorca	B.1.177	2021-02-08
EPI_ISL_959460	2021-03	Majorca	B.1.177	2021-02-08
EPI_ISL_959462	2021-03	Majorca	B.1.177	2021-02-08
EPI_ISL_959465	2021-03	Majorca	B.1.177	2021-02-08
EPI_ISL_959466	2021-03	Majorca	B.1.177	2021-02-08
EPI_ISL_959467	2021-03	Majorca	B.1.177	2021-02-08
Not uploaded	2021-03	Majorca	B.1.177	2021-02-08
Not uploaded	2021-03	Majorca	B.1.177	2021-02-08
Not uploaded	2021-03	Majorca	B.1.177	2021-02-08
Not uploaded	2021-03	Ibiza/Formentera	B.1.177	2021-02-08
Not uploaded	2021-03	Ibiza/Formentera	B.1.177	2021-02-08
Not uploaded	2021-03	Menorca	B.1.177	2021-02-08
EPI_ISL_959423	2021-03	Ibiza/Formentera	B.1.221	2021-02-08
EPI_ISL_959455	2021-03	Ibiza/Formentera	B.1.221	2021-02-08
EPI_ISL_959456	2021-03	Ibiza/Formentera	B.1.221	2021-02-08
EPI_ISL_959457	2021-03	Ibiza/Formentera	B.1.221	2021-02-08
EPI_ISL_959458	2021-03	Ibiza/Formentera	B.1.221	2021-02-08
EPI_ISL_959463	2021-03	Majorca	B.1.221	2021-02-08
EPI_ISL_959425	2021-03	Majorca	B.1.243	2021-02-08
EPI_ISL_959461	2021-03	Majorca	B.1.243	2021-02-08
Not uploaded	2021-03	Ibiza/Formentera	B.1.429	2021-02-08
Not uploaded	2021-03	Ibiza/Formentera	B.1.429	2021-02-08
Not uploaded	2021-03	Ibiza/Formentera	B.1.429	2021-02-08
Not uploaded	2021-03	Ibiza/Formentera	B.1.429	2021-02-08
EPI_ISL_959432	2021-04	Ibiza/Formentera	B.1.1.7	2021-02-08
EPI_ISL_959433	2021-04	Ibiza/Formentera	B.1.1.7	2021-02-08
EPI_ISL_959434	2021-04	Ibiza/Formentera	B.1.1.7	2021-02-08
EPI_ISL_959435	2021-04	Majorca	B.1.1.7	2021-02-08
EPI_ISL_959436	2021-04	Majorca	B.1.1.7	2021-02-08
EPI_ISL_959437	2021-04	Majorca	B.1.1.7	2021-02-08
Not uploaded	2021-04	Majorca	B.1.1.7	2021-02-08
Not uploaded	2021-04	Majorca	B.1.1.7	2021-02-08
EPI_ISL_959418	2021-04	Majorca	B.1.177	2021-02-08
EPI_ISL_959422	2021-04	Majorca	B.1.177	2021-02-08
EPI_ISL_959442	2021-04	Menorca	B.1.177	2021-02-08
EPI_ISL_959445	2021-04	Majorca	B.1.177	2021-02-08
EPI_ISL_959450	2021-04	Majorca	B.1.177	2021-02-08
EPI_ISL_959451	2021-04	Majorca	B.1.177	2021-02-08
EPI_ISL_959452	2021-04	Majorca	B.1.177	2021-02-08
EPI_ISL_959453	2021-04	Majorca	B.1.177	2021-02-08
EPI_ISL_959454	2021-04	Majorca	B.1.177	2021-02-08
Not uploaded	2021-04	Majorca	B.1.177	2021-02-08
Not uploaded	2021-04	Majorca	B.1.177	2021-02-08
Not uploaded	2021-04	Majorca	B.1.177	2021-02-08
EPI_ISL_959419	2021-04	Ibiza/Formentera	B.1.221	2021-02-08
EPI_ISL_959447	2021-04	Ibiza/Formentera	B.1.221	2021-02-08
EPI_ISL_959448	2021-04	Ibiza/Formentera	B.1.221	2021-02-08
EPI_ISL_959449	2021-04	Ibiza/Formentera	B.1.221	2021-02-08
Not uploaded	2021-04	Majorca	B.1.243	2021-02-08
Not uploaded	2021-04	Ibiza/Formentera	B.1.429	2021-02-08
EPI_ISL_1056644	2021-05	Majorca	B.1	2021-02-22
Not uploaded	2021-05	Ibiza/Formentera	B.1	2021-02-22
Not uploaded	2021-06	Menorca	B.1	2021-02-22
EPI_ISL_1056654	2021-04	Majorca	B.1.1.7	2021-02-22
EPI_ISL_1056653	2021-04	Majorca	B.1.177	2021-02-22
EPI_ISL_1056627	2021-05	Ibiza/Formentera	B.1.1.7	2021-02-22
EPI_ISL_1056628	2021-05	Ibiza/Formentera	B.1.1.7	2021-02-22
EPI_ISL_1056629	2021-05	Ibiza/Formentera	B.1.1.7	2021-02-22
EPI_ISL_1056630	2021-05	Ibiza/Formentera	B.1.1.7	2021-02-22
EPI_ISL_1056640	2021-05	Majorca	B.1.1.7	2021-02-22
EPI_ISL_1056645	2021-05	Majorca	B.1.1.7	2021-02-22
EPI_ISL_1056646	2021-05	Majorca	B.1.1.7	2021-02-22
EPI_ISL_1056647	2021-05	Majorca	B.1.1.7	2021-02-22
EPI_ISL_1056648	2021-05	Majorca	B.1.1.7	2021-02-22
EPI_ISL_1056649	2021-05	Majorca	B.1.1.7	2021-02-22
Not uploaded	2021-05	Majorca	B.1.1.7	2021-02-22
EPI_ISL_1056631	2021-05	Ibiza/Formentera	B.1.177	2021-02-22
EPI_ISL_1056632	2021-05	Ibiza/Formentera	B.1.177	2021-02-22
EPI_ISL_1056642	2021-05	Majorca	B.1.177	2021-02-22
EPI_ISL_1056643	2021-05	Majorca	B.1.177	2021-02-22
EPI_ISL_1056650	2021-05	Ibiza/Formentera	B.1.177	2021-02-22
EPI_ISL_1056652	2021-05	Majorca	B.1.177	2021-02-22
Not uploaded	2021-05	Ibiza/Formentera	B.1.177	2021-02-22
EPI_ISL_1056625	2021-05	Ibiza/Formentera	B.1.221	2021-02-22
EPI_ISL_1056626	2021-05	Ibiza/Formentera	B.1.221	2021-02-22
EPI_ISL_1056633	2021-05	Ibiza/Formentera	B.1.221	2021-02-22
EPI_ISL_1056634	2021-05	Ibiza/Formentera	B.1.221	2021-02-22
EPI_ISL_1056635	2021-05	Ibiza/Formentera	B.1.221	2021-02-22
EPI_ISL_1056636	2021-05	Ibiza/Formentera	B.1.221	2021-02-22
EPI_ISL_1056637	2021-05	Ibiza/Formentera	B.1.221	2021-02-22
EPI_ISL_1056638	2021-05	Ibiza/Formentera	B.1.221	2021-02-22
EPI_ISL_1056639	2021-05	Ibiza/Formentera	B.1.221	2021-02-22
EPI_ISL_1056651	2021-05	Majorca	B.1.221	2021-02-22
Not uploaded	2021-05	Ibiza/Formentera	B.1.221	2021-02-22
Not uploaded	2021-05	Ibiza/Formentera	B.1.221	2021-02-22
Not uploaded	2021-05	Majorca	B.1.235	2021-02-22
EPI_ISL_1056641	2021-05	Majorca	B.1.367	2021-02-22
Not uploaded	2021-06	Majorca	B.1.1.39	2021-02-22
EPI_ISL_1056601	2021-06	Ibiza/Formentera	B.1.1.7	2021-02-22
EPI_ISL_1056602	2021-06	Ibiza/Formentera	B.1.1.7	2021-02-22
EPI_ISL_1056603	2021-06	Ibiza/Formentera	B.1.1.7	2021-02-22
EPI_ISL_1056604	2021-06	Majorca	B.1.1.7	2021-02-22
EPI_ISL_1056605	2021-06	Ibiza/Formentera	B.1.1.7	2021-02-22
EPI_ISL_1056606	2021-06	Ibiza/Formentera	B.1.1.7	2021-02-22
EPI_ISL_1056609	2021-06	Menorca	B.1.1.7	2021-02-22
EPI_ISL_1056611	2021-06	Majorca	B.1.1.7	2021-02-22
EPI_ISL_1056612	2021-06	Majorca	B.1.1.7	2021-02-22
EPI_ISL_1056613	2021-06	Majorca	B.1.1.7	2021-02-22
EPI_ISL_1056614	2021-06	Majorca	B.1.1.7	2021-02-22
EPI_ISL_1056620	2021-06	Majorca	B.1.1.7	2021-02-22
EPI_ISL_1056621	2021-06	Majorca	B.1.1.7	2021-02-22
EPI_ISL_1056622	2021-06	Majorca	B.1.1.7	2021-02-22
EPI_ISL_1056623	2021-06	Majorca	B.1.1.7	2021-02-22
Not uploaded	2021-06	Majorca	B.1.1.7	2021-02-22
Not uploaded	2021-06	Ibiza/Formentera	B.1.1.7	2021-02-22
Not uploaded	2021-06	Ibiza/Formentera	B.1.1.7	2021-02-22
EPI_ISL_1056617	2021-06	Majorca	B.1.160	2021-02-22
EPI_ISL_1056600	2021-06	Ibiza/Formentera	B.1.177	2021-02-22
EPI_ISL_1056610	2021-06	Majorca	B.1.177	2021-02-22
EPI_ISL_1056615	2021-06	Menorca	B.1.177	2021-02-22
EPI_ISL_1056616	2021-06	Menorca	B.1.177	2021-02-22
EPI_ISL_1056618	2021-06	Majorca	B.1.177	2021-02-22
EPI_ISL_1056619	2021-06	Majorca	B.1.177	2021-02-22
EPI_ISL_1056624	2021-06	Majorca	B.1.177	2021-02-22
EPI_ISL_1056607	2021-06	Ibiza/Formentera	B.1.221	2021-02-22
EPI_ISL_1056608	2021-06	Ibiza/Formentera	B.1.221	2021-02-22
Not uploaded	2021-06	Ibiza/Formentera	B.1.429	2021-02-22
Not uploaded	2021-07	Ibiza/Formentera	B.1	2021-03-10
Not uploaded	2021-07	Ibiza/Formentera	B.1	2021-03-10
Not uploaded	2021-06	Majorca	B.1.1.7	2021-03-10
Not uploaded	2021-06	Majorca	B.1.1.7	2021-03-10
Not uploaded	2021-06	Majorca	B.1.1.7	2021-03-10
Not uploaded	2021-07	Majorca	B.1.1.28	2021-03-10
Not uploaded	2021-07	Majorca	B.1.1.7	2021-03-10
Not uploaded	2021-07	Majorca	B.1.1.7	2021-03-10
Not uploaded	2021-07	Majorca	B.1.1.7	2021-03-10
Not uploaded	2021-07	Majorca	B.1.1.7	2021-03-10
Not uploaded	2021-07	Majorca	B.1.1.7	2021-03-10
Not uploaded	2021-07	Majorca	B.1.1.7	2021-03-10
Not uploaded	2021-07	Majorca	B.1.1.7	2021-03-10
Not uploaded	2021-07	Majorca	B.1.1.7	2021-03-10
Not uploaded	2021-07	Majorca	B.1.1.7	2021-03-10
Not uploaded	2021-07	Majorca	B.1.1.7	2021-03-10
Not uploaded	2021-07	Majorca	B.1.1.7	2021-03-10
Not uploaded	2021-07	Ibiza/Formentera	B.1.1.7	2021-03-10
Not uploaded	2021-07	Ibiza/Formentera	B.1.1.7	2021-03-10
Not uploaded	2021-07	Ibiza/Formentera	B.1.1.7	2021-03-10
Not uploaded	2021-07	Ibiza/Formentera	B.1.1.7	2021-03-10
Not uploaded	2021-07	Ibiza/Formentera	B.1.1.7	2021-03-10
Not uploaded	2021-07	Ibiza/Formentera	B.1.1.7	2021-03-10
Not uploaded	2021-07	Ibiza/Formentera	B.1.1.7	2021-03-10
Not uploaded	2021-07	Ibiza/Formentera	B.1.1.7	2021-03-10
Not uploaded	2021-07	Ibiza/Formentera	B.1.1.7	2021-03-10
Not uploaded	2021-07	Ibiza/Formentera	B.1.1.7	2021-03-10
Not uploaded	2021-07	Ibiza/Formentera	B.1.1.7	2021-03-10
Not uploaded	2021-07	Ibiza/Formentera	B.1.1.7	2021-03-10
Not uploaded	2021-07	Ibiza/Formentera	B.1.1.7	2021-03-10
Not uploaded	2021-07	Majorca	B.1.1.7	2021-03-10
Not uploaded	2021-07	Majorca	B.1.1.7	2021-03-10
Not uploaded	2021-07	Majorca	B.1.160	2021-03-10
Not uploaded	2021-07	Ibiza/Formentera	B.1.165	2021-03-10
Not uploaded	2021-07	Ibiza/Formentera	B.1.165	2021-03-10
Not uploaded	2021-07	Majorca	B.1.177	2021-03-10
Not uploaded	2021-07	Majorca	B.1.177	2021-03-10
Not uploaded	2021-07	Majorca	B.1.177	2021-03-10
Not uploaded	2021-07	Menorca	B.1.177	2021-03-10
Not uploaded	2021-07	Majorca	B.1.177	2021-03-10
Not uploaded	2021-07	Ibiza/Formentera	B.1.177	2021-03-10
Not uploaded	2021-07	Majorca	B.1.177	2021-03-10
Not uploaded	2021-07	Majorca	B.1.177	2021-03-10
Not uploaded	2021-07	Majorca	B.1.177	2021-03-10
Not uploaded	2021-07	Majorca	B.1.221	2021-03-10
Not uploaded	2021-07	Ibiza/Formentera	B.1.221	2021-03-10
Not uploaded	2021-07	Ibiza/Formentera	B.1.221	2021-03-10
Not uploaded	2021-07	Ibiza/Formentera	B.1.221	2021-03-10
Not uploaded	2021-07	Ibiza/Formentera	B.1.221	2021-03-10
Not uploaded	2021-07	Ibiza/Formentera	B.1.221	2021-03-10
Not uploaded	2021-08	Majorca	B.1.1.28	2021-03-10
Not uploaded	2021-08	Majorca	B.1.1.7	2021-03-10
Not uploaded	2021-08	Majorca	B.1.1.7	2021-03-10
Not uploaded	2021-08	Majorca	B.1.1.7	2021-03-10
Not uploaded	2021-08	Majorca	B.1.1.7	2021-03-10
Not uploaded	2021-08	Majorca	B.1.1.7	2021-03-10
Not uploaded	2021-08	Majorca	B.1.1.7	2021-03-10
Not uploaded	2021-08	Majorca	B.1.1.7	2021-03-10
Not uploaded	2021-08	Majorca	B.1.1.7	2021-03-10
Not uploaded	2021-08	Majorca	B.1.1.7	2021-03-10
Not uploaded	2021-08	Majorca	B.1.1.7	2021-03-10
Not uploaded	2021-08	Majorca	B.1.1.7	2021-03-10
Not uploaded	2021-08	Majorca	B.1.1.7	2021-03-10
Not uploaded	2021-08	Majorca	B.1.1.7	2021-03-10
Not uploaded	2021-08	Majorca	B.1.1.7	2021-03-10
Not uploaded	2021-08	Ibiza/Formentera	B.1.1.7	2021-03-10
Not uploaded	2021-08	Ibiza/Formentera	B.1.1.7	2021-03-10
Not uploaded	2021-08	Ibiza/Formentera	B.1.177	2021-03-10
Not uploaded	2021-08	Ibiza/Formentera	B.1.221	2021-03-10
Not uploaded	2021-08	Majorca	B.1.525	2021-03-10
Not uploaded	2020-32	Majorca	B.1	2021-03-22
Not uploaded	2020-33	Majorca	B.1	2021-03-22
Not uploaded	2020-35	Majorca	B.1	2021-03-22
Not uploaded	2020-36	Majorca	B.1	2021-03-22
EPI_ISL_2017531	2020-44	Majorca	B.1	2021-03-22
Not uploaded	2020-48	Majorca	B.1	2021-03-22
Not uploaded	2020-49	Majorca	B.1	2021-03-22
EPI_ISL_2017510	2020-31	Majorca	B.1.177	2021-03-22
EPI_ISL_2017550	2020-32	Majorca	B.1.177	2021-03-22
EPI_ISL_2017560	2020-32	Majorca	B.1.177	2021-03-22
EPI_ISL_2017541	2020-33	Majorca	B.1.177	2021-03-22
EPI_ISL_2017561	2020-33	Majorca	B.1.177	2021-03-22
EPI_ISL_2017562	2020-33	Majorca	B.1.177	2021-03-22
EPI_ISL_2017508	2020-34	Majorca	B.1.177	2021-03-22
EPI_ISL_2017526	2020-34	Majorca	B.1.177	2021-03-22
EPI_ISL_2017542	2020-34	Majorca	B.1.177	2021-03-22
EPI_ISL_2017551	2020-34	Majorca	B.1.177	2021-03-22
EPI_ISL_2017567	2020-34	Majorca	B.1.177	2021-03-22
EPI_ISL_2017509	2020-35	Majorca	B.1.177	2021-03-22
EPI_ISL_2017519	2020-35	Majorca	B.1.177	2021-03-22
EPI_ISL_2017527	2020-35	Majorca	B.1.177	2021-03-22
EPI_ISL_2017559	2020-35	Majorca	B.1.177	2021-03-22
EPI_ISL_2017563	2020-35	Majorca	B.1.177	2021-03-22
EPI_ISL_2017520	2020-36	Majorca	B.1.177	2021-03-22
EPI_ISL_2017524	2020-36	Majorca	B.1.177	2021-03-22
EPI_ISL_2017533	2020-36	Majorca	B.1.177	2021-03-22
EPI_ISL_2017552	2020-36	Majorca	B.1.177	2021-03-22
EPI_ISL_2017538	2020-36	Majorca	B.1.177.8	2021-03-22
EPI_ISL_2017543	2020-36	Majorca	B.1.416.1	2021-03-22
EPI_ISL_2013149	2020-37	Majorca	B.1.177	2021-03-22
EPI_ISL_2017511	2020-37	Majorca	B.1.177	2021-03-22
EPI_ISL_2017518	2020-37	Majorca	B.1.177	2021-03-22
Not uploaded	2020-37	Majorca	B.1.177	2021-03-22
EPI_ISL_2017512	2020-38	Majorca	B.1.1.1	2021-03-22
EPI_ISL_2017532	2020-38	Majorca	B.1.160	2021-03-22
EPI_ISL_2017522	2020-38	Majorca	B.1.177	2021-03-22
EPI_ISL_2017534	2020-38	Majorca	B.1.177	2021-03-22
EPI_ISL_2017544	2020-38	Majorca	B.1.177	2021-03-22
Not uploaded	2020-38	Majorca	B.1.177	2021-03-22
EPI_ISL_2017521	2020-38	Majorca	B.1.177.24	2021-03-22
EPI_ISL_2017507	2020-39	Majorca	B.1.177	2021-03-22
EPI_ISL_2017513	2020-39	Majorca	B.1.177	2021-03-22
EPI_ISL_2017525	2020-39	Majorca	B.1.177	2021-03-22
EPI_ISL_2017528	2020-39	Majorca	B.1.177	2021-03-22
EPI_ISL_2017535	2020-39	Majorca	B.1.177	2021-03-22
EPI_ISL_2017545	2020-39	Majorca	B.1.177	2021-03-22
EPI_ISL_2017553	2020-39	Majorca	B.1.177	2021-03-22
EPI_ISL_2017564	2020-39	Majorca	B.1.177	2021-03-22
EPI_ISL_2017503	2020-39	Majorca	B.1.177.24	2021-03-22
EPI_ISL_2017554	2020-40	Majorca	B.1.177	2021-03-22
EPI_ISL_2017504	2020-42	Majorca	B.1.177	2021-03-22
EPI_ISL_2017516	2020-42	Majorca	B.1.177	2021-03-22
EPI_ISL_2017539	2020-43	Majorca	B.1.177	2021-03-22
EPI_ISL_2017555	2020-43	Majorca	B.1.177	2021-03-22
EPI_ISL_2017565	2020-43	Majorca	B.1.177	2021-03-22
EPI_ISL_2017517	2020-44	Majorca	B.1.1.1	2021-03-22
EPI_ISL_2017537	2020-45	Ibiza/Formentera	B.1.160	2021-03-22
EPI_ISL_2017523	2020-45	Majorca	B.1.177	2021-03-22
EPI_ISL_2017529	2020-45	Majorca	B.1.177	2021-03-22
EPI_ISL_2017530	2020-45	Majorca	B.1.177	2021-03-22
EPI_ISL_2017536	2020-45	Majorca	B.1.177	2021-03-22
EPI_ISL_2017546	2020-45	Majorca	B.1.177	2021-03-22
EPI_ISL_2017506	2020-46	Majorca	B.1.177	2021-03-22
EPI_ISL_2017514	2020-46	Majorca	B.1.177	2021-03-22
EPI_ISL_2017515	2020-46	Ibiza/Formentera	B.1.221	2021-03-22
EPI_ISL_2017505	2020-47	Majorca	B.1.1.1	2021-03-22
EPI_ISL_2017548	2020-47	Majorca	B.1.177	2021-03-22
EPI_ISL_2017556	2020-47	Majorca	B.1.177	2021-03-22
EPI_ISL_2017566	2020-47	Majorca	B.1.177	2021-03-22
EPI_ISL_2017547	2020-48	Majorca	B.1.177	2021-03-22
EPI_ISL_2017557	2020-48	Majorca	B.1.177	2021-03-22
EPI_ISL_2017568	2020-48	Ibiza/Formentera	B.1.221	2021-03-22
EPI_ISL_2017540	2021-03	Majorca	B.1.177	2021-03-22
EPI_ISL_2017549	2021-04	Majorca	B.1.177	2021-03-22
EPI_ISL_2017576	2021-08	Majorca	B.1.1.7	2021-03-22
EPI_ISL_2017578	2021-08	Majorca	B.1.1.7	2021-03-22
EPI_ISL_2017584	2021-08	Majorca	B.1.1.7	2021-03-22
EPI_ISL_2017597	2021-08	Majorca	B.1.1.7	2021-03-22
EPI_ISL_2017603	2021-08	Majorca	B.1.1.7	2021-03-22
EPI_ISL_2017605	2021-08	Majorca	B.1.1.7	2021-03-22
EPI_ISL_2017608	2021-08	Majorca	B.1.1.7	2021-03-22
EPI_ISL_2017611	2021-08	Majorca	B.1.1.7	2021-03-22
EPI_ISL_2017617	2021-08	Majorca	B.1.1.7	2021-03-22
EPI_ISL_2017620	2021-08	Majorca	B.1.1.7	2021-03-22
EPI_ISL_2017636	2021-08	Majorca	B.1.1.7	2021-03-22
EPI_ISL_2017570	2021-09	Majorca	B.1.1.7	2021-03-22
EPI_ISL_2017572	2021-09	Majorca	B.1.1.7	2021-03-22
EPI_ISL_2017573	2021-09	Majorca	B.1.1.7	2021-03-22
EPI_ISL_2017580	2021-09	Majorca	B.1.1.7	2021-03-22
EPI_ISL_2017581	2021-09	Majorca	B.1.1.7	2021-03-22
EPI_ISL_2017582	2021-09	Majorca	B.1.1.7	2021-03-22
EPI_ISL_2017583	2021-09	Majorca	B.1.1.7	2021-03-22
EPI_ISL_2017586	2021-09	Majorca	B.1.1.7	2021-03-22
EPI_ISL_2017587	2021-09	Majorca	B.1.1.7	2021-03-22
EPI_ISL_2017588	2021-09	Majorca	B.1.1.7	2021-03-22
EPI_ISL_2017591	2021-09	Majorca	B.1.1.7	2021-03-22
EPI_ISL_2017593	2021-09	Majorca	B.1.1.7	2021-03-22
EPI_ISL_2017594	2021-09	Majorca	B.1.1.7	2021-03-22
EPI_ISL_2017596	2021-09	Majorca	B.1.1.7	2021-03-22
EPI_ISL_2017598	2021-09	Majorca	B.1.1.7	2021-03-22
EPI_ISL_2017599	2021-09	Majorca	B.1.1.7	2021-03-22
EPI_ISL_2017600	2021-09	Menorca	B.1.1.7	2021-03-22
EPI_ISL_2017601	2021-09	Majorca	B.1.1.7	2021-03-22
EPI_ISL_2017602	2021-09	Majorca	B.1.1.7	2021-03-22
EPI_ISL_2017612	2021-09	Majorca	B.1.1.7	2021-03-22
EPI_ISL_2017613	2021-09	Majorca	B.1.1.7	2021-03-22
EPI_ISL_2017614	2021-09	Majorca	B.1.1.7	2021-03-22
EPI_ISL_2017615	2021-09	Majorca	B.1.1.7	2021-03-22
EPI_ISL_2017616	2021-09	Majorca	B.1.1.7	2021-03-22
EPI_ISL_2017619	2021-09	Majorca	B.1.1.7	2021-03-22
EPI_ISL_2017621	2021-09	Majorca	B.1.1.7	2021-03-22
EPI_ISL_2017622	2021-09	Majorca	B.1.1.7	2021-03-22
EPI_ISL_2017625	2021-09	Majorca	B.1.1.7	2021-03-22
EPI_ISL_2017629	2021-09	Majorca	B.1.1.7	2021-03-22
EPI_ISL_2017630	2021-09	Majorca	B.1.1.7	2021-03-22
EPI_ISL_2017633	2021-09	Majorca	B.1.1.7	2021-03-22
EPI_ISL_2017634	2021-09	Majorca	B.1.1.7	2021-03-22
EPI_ISL_2017635	2021-09	Majorca	B.1.1.7	2021-03-22
Not uploaded	2021-09	Menorca	B.1.1.7	2021-03-22
EPI_ISL_2017610	2021-09	Majorca	B.1.177	2021-03-22
EPI_ISL_2017624	2021-09	Majorca	B.1.177	2021-03-22
EPI_ISL_2017574	2021-09	Majorca	B.1.221	2021-03-22
EPI_ISL_2017569	2021-10	Ibiza/Formentera	B.1.1.7	2021-03-22
EPI_ISL_2017571	2021-10	Majorca	B.1.1.7	2021-03-22
EPI_ISL_2017575	2021-10	Ibiza/Formentera	B.1.1.7	2021-03-22
EPI_ISL_2017577	2021-10	Majorca	B.1.1.7	2021-03-22
EPI_ISL_2017579	2021-10	Majorca	B.1.1.7	2021-03-22
EPI_ISL_2017585	2021-10	Ibiza/Formentera	B.1.1.7	2021-03-22
EPI_ISL_2017589	2021-10	Ibiza/Formentera	B.1.1.7	2021-03-22
EPI_ISL_2017590	2021-10	Majorca	B.1.1.7	2021-03-22
EPI_ISL_2017592	2021-10	Ibiza/Formentera	B.1.1.7	2021-03-22
EPI_ISL_2017595	2021-10	Majorca	B.1.1.7	2021-03-22
EPI_ISL_2017604	2021-10	Majorca	B.1.1.7	2021-03-22
EPI_ISL_2017606	2021-10	Majorca	B.1.1.7	2021-03-22
EPI_ISL_2017607	2021-10	Majorca	B.1.1.7	2021-03-22
EPI_ISL_2017609	2021-10	Majorca	B.1.1.7	2021-03-22
EPI_ISL_2017618	2021-10	Majorca	B.1.1.7	2021-03-22
EPI_ISL_2017623	2021-10	Majorca	B.1.1.7	2021-03-22
EPI_ISL_2017626	2021-10	Majorca	B.1.1.7	2021-03-22
EPI_ISL_2017627	2021-10	Majorca	B.1.1.7	2021-03-22
EPI_ISL_2017631	2021-10	Majorca	B.1.1.7	2021-03-22
EPI_ISL_2017632	2021-10	Majorca	B.1.1.7	2021-03-22
EPI_ISL_2017638	2021-10	Majorca	B.1.1.7	2021-03-22
Not uploaded	2021-10	Ibiza/Formentera	B.1.1.7	2021-03-22
Not uploaded	2021-10	Majorca	B.1.1.7	2021-03-22
Not uploaded	2021-10	Majorca	B.1.1.7	2021-03-22
Not uploaded	2021-10	Majorca	B.1.1.7	2021-03-22
Not uploaded	2021-10	Ibiza/Formentera	B.1.1.7	2021-03-22
Not uploaded	2021-10	Ibiza/Formentera	B.1.1.7	2021-03-22
Not uploaded	2021-10	Ibiza/Formentera	B.1.165	2021-03-22
EPI_ISL_2017628	2021-10	Ibiza/Formentera	B.1.221	2021-03-22
EPI_ISL_2017637	2021-10	Ibiza/Formentera	B.1.221	2021-03-22
Not uploaded	2021-13	Menorca	B.1	2021-04-12
EPI_ISL_2020229	2021-13	Menorca	B.1.1.7	2021-04-12
EPI_ISL_2020178	2021-11	Majorca	B.1.1.141	2021-04-12
EPI_ISL_2020170	2021-11	Majorca	B.1.1.7	2021-04-12
EPI_ISL_2020173	2021-11	Majorca	B.1.1.7	2021-04-12
EPI_ISL_2020185	2021-11	Majorca	B.1.1.7	2021-04-12
EPI_ISL_2020189	2021-11	Majorca	B.1.1.7	2021-04-12
EPI_ISL_2020192	2021-11	Majorca	B.1.1.7	2021-04-12
EPI_ISL_2020196	2021-11	Majorca	B.1.1.7	2021-04-12
EPI_ISL_2020201	2021-11	Majorca	B.1.1.7	2021-04-12
EPI_ISL_2020205	2021-11	Majorca	B.1.1.7	2021-04-12
EPI_ISL_2020215	2021-11	Ibiza/Formentera	B.1.1.7	2021-04-12
EPI_ISL_2020221	2021-11	Ibiza/Formentera	B.1.1.7	2021-04-12
EPI_ISL_2020224	2021-11	Majorca	B.1.1.7	2021-04-12
EPI_ISL_2020225	2021-11	Majorca	B.1.1.7	2021-04-12
EPI_ISL_2020232	2021-11	Majorca	B.1.1.7	2021-04-12
EPI_ISL_2020234	2021-11	Majorca	B.1.1.7	2021-04-12
EPI_ISL_2020183	2021-11	Menorca	B.1.177.53	2021-04-12
EPI_ISL_2020168	2021-11	Ibiza/Formentera	B.1.221	2021-04-12
Not uploaded	2021-11	Majorca	B.1.221	2021-04-12
EPI_ISL_2020172	2021-12	Majorca	B.1.1.7	2021-04-12
EPI_ISL_2020175	2021-12	Majorca	B.1.1.7	2021-04-12
EPI_ISL_2020182	2021-12	Menorca	B.1.1.7	2021-04-12
EPI_ISL_2020184	2021-12	Majorca	B.1.1.7	2021-04-12
EPI_ISL_2020187	2021-12	Majorca	B.1.1.7	2021-04-12
EPI_ISL_2020191	2021-12	Majorca	B.1.1.7	2021-04-12
EPI_ISL_2020193	2021-12	Majorca	B.1.1.7	2021-04-12
EPI_ISL_2020197	2021-12	Majorca	B.1.1.7	2021-04-12
EPI_ISL_2020199	2021-12	Majorca	B.1.1.7	2021-04-12
EPI_ISL_2020202	2021-12	Majorca	B.1.1.7	2021-04-12
EPI_ISL_2020206	2021-12	Majorca	B.1.1.7	2021-04-12
EPI_ISL_2020208	2021-12	Majorca	B.1.1.7	2021-04-12
EPI_ISL_2020213	2021-12	Majorca	B.1.1.7	2021-04-12
EPI_ISL_2020216	2021-12	Majorca	B.1.1.7	2021-04-12
EPI_ISL_2020220	2021-12	Majorca	B.1.1.7	2021-04-12
EPI_ISL_2020226	2021-12	Majorca	B.1.1.7	2021-04-12
EPI_ISL_2020227	2021-12	Majorca	B.1.1.7	2021-04-12
EPI_ISL_2020228	2021-12	Majorca	B.1.1.7	2021-04-12
EPI_ISL_2020235	2021-12	Majorca	B.1.1.7	2021-04-12
Not uploaded	2021-12	Majorca	B.1.1.7	2021-04-12
Not uploaded	2021-12	Majorca	B.1.1.7	2021-04-12
Not uploaded	2021-12	Ibiza/Formentera	B.1.1.7	2021-04-12
Not uploaded	2021-12	Ibiza/Formentera	B.1.1.7	2021-04-12
Not uploaded	2021-12	Majorca	B.1.2	2021-04-12
EPI_ISL_2020186	2021-12	Ibiza/Formentera	B.1.351	2021-04-12
EPI_ISL_2020188	2021-12	Majorca	B.1.525	2021-04-12
EPI_ISL_2020223	2021-12	Majorca	B.1.525	2021-04-12
EPI_ISL_2020233	2021-12	Majorca	B.1.525	2021-04-12
Not uploaded	2021-12	Majorca	B.1.525	2021-04-12
EPI_ISL_2020212	2021-12	Menorca	B.1.526	2021-04-12
Not uploaded	2021-13	Majorca	B	2021-04-12
EPI_ISL_2020169	2021-13	Majorca	B.1.1.7	2021-04-12
EPI_ISL_2020174	2021-13	Ibiza/Formentera	B.1.1.7	2021-04-12
EPI_ISL_2020177	2021-13	Majorca	B.1.1.7	2021-04-12
EPI_ISL_2020180	2021-13	Ibiza/Formentera	B.1.1.7	2021-04-12
EPI_ISL_2020190	2021-13	Majorca	B.1.1.7	2021-04-12
EPI_ISL_2020194	2021-13	Menorca	B.1.1.7	2021-04-12
EPI_ISL_2020195	2021-13	Majorca	B.1.1.7	2021-04-12
EPI_ISL_2020198	2021-13	Ibiza/Formentera	B.1.1.7	2021-04-12
EPI_ISL_2020200	2021-13	Majorca	B.1.1.7	2021-04-12
EPI_ISL_2020203	2021-13	Majorca	B.1.1.7	2021-04-12
EPI_ISL_2020204	2021-13	Majorca	B.1.1.7	2021-04-12
EPI_ISL_2020207	2021-13	Majorca	B.1.1.7	2021-04-12
EPI_ISL_2020209	2021-13	Majorca	B.1.1.7	2021-04-12
EPI_ISL_2020210	2021-13	Ibiza/Formentera	B.1.1.7	2021-04-12
EPI_ISL_2020217	2021-13	Menorca	B.1.1.7	2021-04-12
EPI_ISL_2020218	2021-13	Menorca	B.1.1.7	2021-04-12
EPI_ISL_2020222	2021-13	Ibiza/Formentera	B.1.1.7	2021-04-12
EPI_ISL_2020230	2021-13	Menorca	B.1.1.7	2021-04-12
EPI_ISL_2020231	2021-13	Ibiza/Formentera	B.1.1.7	2021-04-12
EPI_ISL_2020236	2021-13	Majorca	B.1.1.7	2021-04-12
Not uploaded	2021-13	Majorca	B.1.1.7	2021-04-12
EPI_ISL_2020171	2021-13	Ibiza/Formentera	B.1.221	2021-04-12
EPI_ISL_2020176	2021-13	Ibiza/Formentera	B.1.351	2021-04-12
EPI_ISL_2020181	2021-13	Ibiza/Formentera	B.1.351	2021-04-12
EPI_ISL_2020211	2021-13	Majorca	B.1.525	2021-04-12
EPI_ISL_2020214	2021-13	Majorca	B.1.525	2021-04-12
EPI_ISL_2020219	2021-13	Majorca	B.1.525	2021-04-12
Not uploaded	2021-13	Majorca	B.1.525	2021-04-12
EPI_ISL_2020179	2021-13	Majorca	P.1	2021-04-12
EPI_ISL_2020081	2021-14	Majorca	B.1.1.7	2021-05-01
EPI_ISL_2020082	2021-14	Ibiza/Formentera	B.1.1.7	2021-05-01
EPI_ISL_2020085	2021-14	Majorca	B.1.1.7	2021-05-01
EPI_ISL_2020086	2021-14	Majorca	B.1.1.7	2021-05-01
EPI_ISL_2020094	2021-14	Majorca	B.1.1.7	2021-05-01
EPI_ISL_2020099	2021-14	Majorca	B.1.1.7	2021-05-01
EPI_ISL_2020109	2021-14	Majorca	B.1.1.7	2021-05-01
EPI_ISL_2020110	2021-14	Majorca	B.1.1.7	2021-05-01
EPI_ISL_2020112	2021-14	Majorca	B.1.1.7	2021-05-01
EPI_ISL_2020127	2021-14	Ibiza/Formentera	B.1.1.7	2021-05-01
EPI_ISL_2020132	2021-14	Majorca	B.1.1.7	2021-05-01
EPI_ISL_2020135	2021-14	Majorca	B.1.1.7	2021-05-01
EPI_ISL_2020141	2021-14	Majorca	B.1.1.7	2021-05-01
EPI_ISL_2020142	2021-14	Ibiza/Formentera	B.1.1.7	2021-05-01
EPI_ISL_2020145	2021-14	Ibiza/Formentera	B.1.1.7	2021-05-01
EPI_ISL_2020147	2021-14	Menorca	B.1.1.7	2021-05-01
EPI_ISL_2020155	2021-14	Majorca	B.1.1.7	2021-05-01
EPI_ISL_2020157	2021-14	Majorca	B.1.1.7	2021-05-01
EPI_ISL_2020160	2021-14	Ibiza/Formentera	B.1.1.7	2021-05-01
EPI_ISL_2020163	2021-14	Menorca	B.1.1.7	2021-05-01
EPI_ISL_2020111	2021-14	Majorca	B.1.525	2021-05-01
EPI_ISL_2020115	2021-14	Majorca	B.1.525	2021-05-01
EPI_ISL_2020119	2021-14	Majorca	B.1.525	2021-05-01
EPI_ISL_2020120	2021-14	Majorca	B.1.525	2021-05-01
EPI_ISL_2020139	2021-14	Majorca	B.1.525	2021-05-01
EPI_ISL_2020161	2021-14	Menorca	B.1.525	2021-05-01
EPI_ISL_2020162	2021-14	Menorca	B.1.526	2021-05-01
EPI_ISL_2020090	2021-14	Majorca	P.1	2021-05-01
EPI_ISL_2020097	2021-14	Majorca	P.1	2021-05-01
EPI_ISL_2020105	2021-14	Majorca	P.1	2021-05-01
EPI_ISL_2020126	2021-14	Ibiza/Formentera	P.1	2021-05-01
EPI_ISL_2020129	2021-15	Majorca	B.1.1.318	2021-05-01
EPI_ISL_2020130	2021-15	Majorca	B.1.1.318	2021-05-01
EPI_ISL_2020079	2021-15	Majorca	B.1.1.7	2021-05-01
EPI_ISL_2020083	2021-15	Majorca	B.1.1.7	2021-05-01
EPI_ISL_2020084	2021-15	Majorca	B.1.1.7	2021-05-01
EPI_ISL_2020089	2021-15	Majorca	B.1.1.7	2021-05-01
EPI_ISL_2020091	2021-15	Majorca	B.1.1.7	2021-05-01
EPI_ISL_2020092	2021-15	Majorca	B.1.1.7	2021-05-01
EPI_ISL_2020093	2021-15	Majorca	B.1.1.7	2021-05-01
EPI_ISL_2020095	2021-15	Majorca	B.1.1.7	2021-05-01
EPI_ISL_2020098	2021-15	Majorca	B.1.1.7	2021-05-01
EPI_ISL_2020100	2021-15	Menorca	B.1.1.7	2021-05-01
EPI_ISL_2020102	2021-15	Majorca	B.1.1.7	2021-05-01
EPI_ISL_2020106	2021-15	Majorca	B.1.1.7	2021-05-01
EPI_ISL_2020113	2021-15	Majorca	B.1.1.7	2021-05-01
EPI_ISL_2020116	2021-15	Majorca	B.1.1.7	2021-05-01
EPI_ISL_2020117	2021-15	Majorca	B.1.1.7	2021-05-01
EPI_ISL_2020118	2021-15	Majorca	B.1.1.7	2021-05-01
EPI_ISL_2020121	2021-15	Majorca	B.1.1.7	2021-05-01
EPI_ISL_2020124	2021-15	Ibiza/Formentera	B.1.1.7	2021-05-01
EPI_ISL_2020125	2021-15	Ibiza/Formentera	B.1.1.7	2021-05-01
EPI_ISL_2020133	2021-15	Majorca	B.1.1.7	2021-05-01
EPI_ISL_2020136	2021-15	Majorca	B.1.1.7	2021-05-01
EPI_ISL_2020138	2021-15	Majorca	B.1.1.7	2021-05-01
EPI_ISL_2020143	2021-15	Ibiza/Formentera	B.1.1.7	2021-05-01
EPI_ISL_2020144	2021-15	Ibiza/Formentera	B.1.1.7	2021-05-01
EPI_ISL_2020148	2021-15	Majorca	B.1.1.7	2021-05-01
EPI_ISL_2020151	2021-15	Majorca	B.1.1.7	2021-05-01
EPI_ISL_2020152	2021-15	Majorca	B.1.1.7	2021-05-01
EPI_ISL_2020153	2021-15	Majorca	B.1.1.7	2021-05-01
EPI_ISL_2020156	2021-15	Majorca	B.1.1.7	2021-05-01
EPI_ISL_2020158	2021-15	Majorca	B.1.1.7	2021-05-01
EPI_ISL_2020114	2021-15	Majorca	B.1.177	2021-05-01
Not uploaded	2021-15	Majorca	B.1.427	2021-05-01
EPI_ISL_2020096	2021-15	Majorca	B.1.526.2	2021-05-01
EPI_ISL_2020140	2021-15	Majorca	B.1.526.2	2021-05-01
EPI_ISL_2020104	2021-15	Majorca	P.1	2021-05-01
EPI_ISL_2020122	2021-15	Majorca	P.1	2021-05-01
EPI_ISL_2020154	2021-15	Majorca	P.1	2021-05-01
EPI_ISL_2020080	2021-16	Menorca	B.1.1.7	2021-05-01
EPI_ISL_2020087	2021-16	Majorca	B.1.1.7	2021-05-01
EPI_ISL_2020088	2021-16	Majorca	B.1.1.7	2021-05-01
EPI_ISL_2020101	2021-16	Menorca	B.1.1.7	2021-05-01
EPI_ISL_2020103	2021-16	Majorca	B.1.1.7	2021-05-01
EPI_ISL_2020107	2021-16	Majorca	B.1.1.7	2021-05-01
EPI_ISL_2020108	2021-16	Majorca	B.1.1.7	2021-05-01
EPI_ISL_2020123	2021-16	Majorca	B.1.1.7	2021-05-01
EPI_ISL_2020128	2021-16	Menorca	B.1.1.7	2021-05-01
EPI_ISL_2020131	2021-16	Majorca	B.1.1.7	2021-05-01
EPI_ISL_2020134	2021-16	Majorca	B.1.1.7	2021-05-01
EPI_ISL_2020137	2021-16	Majorca	B.1.1.7	2021-05-01
EPI_ISL_2020146	2021-16	Menorca	B.1.1.7	2021-05-01
EPI_ISL_2020149	2021-16	Majorca	B.1.1.7	2021-05-01
EPI_ISL_2020150	2021-16	Majorca	B.1.1.7	2021-05-01
EPI_ISL_2020159	2021-16	Majorca	B.1.1.7	2021-05-01
Not uploaded	2021-16	Majorca	B.1.1.7	2021-05-01
EPI_ISL_2100320	2021-17	Majorca	B.1.1.7	2021-05-11
EPI_ISL_2100317	2021-11	Majorca	B.1.525	2021-05-11
EPI_ISL_2100328	2021-11	Majorca	B.1.525	2021-05-11
EPI_ISL_2100334	2021-11	Majorca	B.1.525	2021-05-11
EPI_ISL_2100351	2021-12	Majorca	B.1.525	2021-05-11
Not uploaded	2021-12	Majorca	B.1.525	2021-05-11
EPI_ISL_2100318	2021-13	Majorca	B.1.525	2021-05-11
EPI_ISL_2100352	2021-13	Majorca	B.1.525	2021-05-11
EPI_ISL_2100370	2021-13	Majorca	B.1.525	2021-05-11
EPI_ISL_2100382	2021-13	Majorca	B.1.525	2021-05-11
Not uploaded	2021-13	Majorca	B.1.525	2021-05-11
Not uploaded	2021-13	Majorca	B.1.525	2021-05-11
EPI_ISL_2100362	2021-13	Majorca	P.1	2021-05-11
EPI_ISL_2100363	2021-15	Majorca	B.1.1.7	2021-05-11
EPI_ISL_2100381	2021-16	Majorca	B.1.351	2021-05-11
EPI_ISL_2100371	2021-16	Majorca	P.1	2021-05-11
EPI_ISL_2100383	2021-16	Majorca	P.1	2021-05-11
EPI_ISL_2100319	2021-17	Majorca	B.1.1.7	2021-05-11
EPI_ISL_2100322	2021-17	Majorca	B.1.1.7	2021-05-11
EPI_ISL_2100323	2021-17	Menorca	B.1.1.7	2021-05-11
EPI_ISL_2100325	2021-17	Ibiza/Formentera	B.1.1.7	2021-05-11
EPI_ISL_2100326	2021-17	Majorca	B.1.1.7	2021-05-11
EPI_ISL_2100329	2021-17	Majorca	B.1.1.7	2021-05-11
EPI_ISL_2100330	2021-17	Majorca	B.1.1.7	2021-05-11
EPI_ISL_2100331	2021-17	Majorca	B.1.1.7	2021-05-11
EPI_ISL_2100332	2021-17	Majorca	B.1.1.7	2021-05-11
EPI_ISL_2100333	2021-17	Majorca	B.1.1.7	2021-05-11
EPI_ISL_2100335	2021-17	Majorca	B.1.1.7	2021-05-11
EPI_ISL_2100336	2021-17	Majorca	B.1.1.7	2021-05-11
EPI_ISL_2100337	2021-17	Majorca	B.1.1.7	2021-05-11
EPI_ISL_2100338	2021-17	Majorca	B.1.1.7	2021-05-11
EPI_ISL_2100339	2021-17	Majorca	B.1.1.7	2021-05-11
EPI_ISL_2100340	2021-17	Ibiza/Formentera	B.1.1.7	2021-05-11
EPI_ISL_2100341	2021-17	Majorca	B.1.1.7	2021-05-11
EPI_ISL_2100342	2021-17	Majorca	B.1.1.7	2021-05-11
EPI_ISL_2100345	2021-17	Menorca	B.1.1.7	2021-05-11
EPI_ISL_2100346	2021-17	Majorca	B.1.1.7	2021-05-11
EPI_ISL_2100347	2021-17	Ibiza/Formentera	B.1.1.7	2021-05-11
EPI_ISL_2100348	2021-17	Ibiza/Formentera	B.1.1.7	2021-05-11
EPI_ISL_2100349	2021-17	Majorca	B.1.1.7	2021-05-11
EPI_ISL_2100350	2021-17	Majorca	B.1.1.7	2021-05-11
EPI_ISL_2100353	2021-17	Majorca	B.1.1.7	2021-05-11
EPI_ISL_2100354	2021-17	Majorca	B.1.1.7	2021-05-11
EPI_ISL_2100356	2021-17	Menorca	B.1.1.7	2021-05-11
EPI_ISL_2100357	2021-17	Majorca	B.1.1.7	2021-05-11
EPI_ISL_2100358	2021-17	Ibiza/Formentera	B.1.1.7	2021-05-11
EPI_ISL_2100359	2021-17	Ibiza/Formentera	B.1.1.7	2021-05-11
EPI_ISL_2100360	2021-17	Majorca	B.1.1.7	2021-05-11
EPI_ISL_2100361	2021-17	Majorca	B.1.1.7	2021-05-11
EPI_ISL_2100364	2021-17	Majorca	B.1.1.7	2021-05-11
EPI_ISL_2100365	2021-17	Menorca	B.1.1.7	2021-05-11
EPI_ISL_2100366	2021-17	Majorca	B.1.1.7	2021-05-11
EPI_ISL_2100367	2021-17	Ibiza/Formentera	B.1.1.7	2021-05-11
EPI_ISL_2100368	2021-17	Ibiza/Formentera	B.1.1.7	2021-05-11
EPI_ISL_2100369	2021-17	Majorca	B.1.1.7	2021-05-11
EPI_ISL_2100372	2021-17	Majorca	B.1.1.7	2021-05-11
EPI_ISL_2100373	2021-17	Majorca	B.1.1.7	2021-05-11
EPI_ISL_2100375	2021-17	Majorca	B.1.1.7	2021-05-11
EPI_ISL_2100376	2021-17	Menorca	B.1.1.7	2021-05-11
EPI_ISL_2100377	2021-17	Majorca	B.1.1.7	2021-05-11
EPI_ISL_2100379	2021-17	Majorca	B.1.1.7	2021-05-11
EPI_ISL_2100380	2021-17	Majorca	B.1.1.7	2021-05-11
EPI_ISL_2100384	2021-17	Majorca	B.1.1.7	2021-05-11
EPI_ISL_2100386	2021-17	Majorca	B.1.1.7	2021-05-11
EPI_ISL_2100387	2021-17	Majorca	B.1.1.7	2021-05-11
EPI_ISL_2100388	2021-17	Menorca	B.1.1.7	2021-05-11
EPI_ISL_2100390	2021-17	Majorca	B.1.1.7	2021-05-11
EPI_ISL_2100391	2021-17	Majorca	B.1.1.7	2021-05-11
Not uploaded	2021-17	Majorca	B.1.1.7	2021-05-11
Not uploaded	2021-17	Menorca	B.1.1.7	2021-05-11
Not uploaded	2021-17	Majorca	B.1.1.7	2021-05-11
Not uploaded	2021-17	Majorca	B.1.1.7	2021-05-11
Not uploaded	2021-17	Ibiza/Formentera	B.1.1.7	2021-05-11
Not uploaded	2021-17	Majorca	B.1.1.7	2021-05-11
EPI_ISL_2100321	2021-17	Majorca	B.1.525	2021-05-11
EPI_ISL_2100324	2021-17	Majorca	B.1.525	2021-05-11
EPI_ISL_2100344	2021-17	Majorca	B.1.525	2021-05-11
EPI_ISL_2100327	2021-17	Majorca	B.1.526	2021-05-11
EPI_ISL_2100374	2021-17	Majorca	B.1.526	2021-05-11
Not uploaded	2021-17	Majorca	B.1.526	2021-05-11
Not uploaded	2021-17	Majorca	B.1.621	2021-05-11
Not uploaded	2021-17	Majorca	B.1.621	2021-05-11
EPI_ISL_2100343	2021-17	Majorca	P.1	2021-05-11
EPI_ISL_2100355	2021-17	Majorca	P.1	2021-05-11
EPI_ISL_2100378	2021-17	Ibiza/Formentera	P.1	2021-05-11
EPI_ISL_2100385	2021-17	Majorca	P.1	2021-05-11
EPI_ISL_2100389	2021-17	Ibiza/Formentera	P.1	2021-05-11
EPI_ISL_2134876	2021-18	Menorca	B.1.1.7	2021-05-16
EPI_ISL_2134877	2021-18	Majorca	B.1.1.7	2021-05-16
EPI_ISL_2134878	2021-18	Majorca	B.1.1.7	2021-05-16
EPI_ISL_2134879	2021-18	Majorca	B.1.1.7	2021-05-16
EPI_ISL_2134880	2021-18	Majorca	B.1.1.7	2021-05-16
EPI_ISL_2134883	2021-18	Majorca	B.1.1.7	2021-05-16
EPI_ISL_2134885	2021-18	Menorca	B.1.1.7	2021-05-16
EPI_ISL_2134886	2021-18	Majorca	B.1.1.7	2021-05-16
EPI_ISL_2134887	2021-18	Majorca	B.1.1.7	2021-05-16
EPI_ISL_2134888	2021-18	Majorca	B.1.1.7	2021-05-16
EPI_ISL_2134890	2021-18	Majorca	B.1.1.7	2021-05-16
EPI_ISL_2134891	2021-18	Majorca	B.1.1.7	2021-05-16
EPI_ISL_2134893	2021-18	Majorca	B.1.1.7	2021-05-16
EPI_ISL_2134895	2021-18	Majorca	B.1.1.7	2021-05-16
EPI_ISL_2134896	2021-18	Majorca	B.1.1.7	2021-05-16
EPI_ISL_2134897	2021-18	Majorca	B.1.1.7	2021-05-16
EPI_ISL_2134899	2021-18	Majorca	B.1.1.7	2021-05-16
EPI_ISL_2134900	2021-18	Majorca	B.1.1.7	2021-05-16
EPI_ISL_2134902	2021-18	Majorca	B.1.1.7	2021-05-16
EPI_ISL_2134903	2021-18	Majorca	B.1.1.7	2021-05-16
EPI_ISL_2134905	2021-18	Majorca	B.1.1.7	2021-05-16
EPI_ISL_2134907	2021-18	Majorca	B.1.1.7	2021-05-16
EPI_ISL_2134908	2021-18	Ibiza/Formentera	B.1.1.7	2021-05-16
EPI_ISL_2134909	2021-18	Majorca	B.1.1.7	2021-05-16
EPI_ISL_2134910	2021-18	Majorca	B.1.1.7	2021-05-16
EPI_ISL_2134912	2021-18	Majorca	B.1.1.7	2021-05-16
EPI_ISL_2134913	2021-18	Majorca	B.1.1.7	2021-05-16
EPI_ISL_2134914	2021-18	Majorca	B.1.1.7	2021-05-16
EPI_ISL_2134915	2021-18	Majorca	B.1.1.7	2021-05-16
EPI_ISL_2134916	2021-18	Majorca	B.1.1.7	2021-05-16
EPI_ISL_2134917	2021-18	Ibiza/Formentera	B.1.1.7	2021-05-16
EPI_ISL_2134918	2021-18	Majorca	B.1.1.7	2021-05-16
EPI_ISL_2134920	2021-18	Majorca	B.1.1.7	2021-05-16
EPI_ISL_2134922	2021-18	Majorca	B.1.1.7	2021-05-16
EPI_ISL_2134923	2021-18	Majorca	B.1.1.7	2021-05-16
EPI_ISL_2134924	2021-18	Majorca	B.1.1.7	2021-05-16
EPI_ISL_2134927	2021-18	Majorca	B.1.1.7	2021-05-16
EPI_ISL_2134930	2021-18	Majorca	B.1.1.7	2021-05-16
EPI_ISL_2134932	2021-18	Majorca	B.1.1.7	2021-05-16
EPI_ISL_2134935	2021-18	Majorca	B.1.1.7	2021-05-16
EPI_ISL_2134937	2021-18	Majorca	B.1.1.7	2021-05-16
EPI_ISL_2134938	2021-18	Majorca	B.1.1.7	2021-05-16
EPI_ISL_2134940	2021-18	Majorca	B.1.1.7	2021-05-16
EPI_ISL_2134941	2021-18	Majorca	B.1.1.7	2021-05-16
EPI_ISL_2134942	2021-18	Majorca	B.1.1.7	2021-05-16
EPI_ISL_2134943	2021-18	Majorca	B.1.1.7	2021-05-16
EPI_ISL_2134946	2021-18	Majorca	B.1.1.7	2021-05-16
EPI_ISL_2134948	2021-18	Majorca	B.1.1.7	2021-05-16
EPI_ISL_2134949	2021-18	Ibiza/Formentera	B.1.1.7	2021-05-16
EPI_ISL_2134950	2021-18	Majorca	B.1.1.7	2021-05-16
EPI_ISL_2134951	2021-18	Majorca	B.1.1.7	2021-05-16
EPI_ISL_2134952	2021-18	Majorca	B.1.1.7	2021-05-16
EPI_ISL_2134953	2021-18	Majorca	B.1.1.7	2021-05-16
Not uploaded	2021-18	Majorca	B.1.1.7	2021-05-16
Not uploaded	2021-18	Majorca	B.1.1.7	2021-05-16
Not uploaded	2021-18	Majorca	B.1.1.7	2021-05-16
EPI_ISL_2134889	2021-18	Majorca	B.1.525	2021-05-16
EPI_ISL_2134881	2021-18	Majorca	B.1.526	2021-05-16
EPI_ISL_2134894	2021-18	Majorca	B.1.526	2021-05-16
EPI_ISL_2134919	2021-18	Majorca	B.1.526	2021-05-16
EPI_ISL_2134925	2021-18	Majorca	B.1.526	2021-05-16
EPI_ISL_2134926	2021-18	Majorca	B.1.526	2021-05-16
EPI_ISL_2134929	2021-18	Ibiza/Formentera	B.1.526	2021-05-16
EPI_ISL_2134931	2021-18	Majorca	B.1.526	2021-05-16
EPI_ISL_2134936	2021-18	Majorca	B.1.526	2021-05-16
EPI_ISL_2134939	2021-18	Ibiza/Formentera	B.1.526	2021-05-16
EPI_ISL_2134944	2021-18	Majorca	B.1.526	2021-05-16
EPI_ISL_2134945	2021-18	Majorca	B.1.526	2021-05-16
Not uploaded	2021-18	Majorca	B.1.526.2	2021-05-16
EPI_ISL_2134882	2021-18	Majorca	B.1.617.2	2021-05-16
EPI_ISL_2134892	2021-18	Majorca	B.1.617.2	2021-05-16
EPI_ISL_2134901	2021-18	Majorca	B.1.617.2	2021-05-16
EPI_ISL_2134906	2021-18	Majorca	B.1.617.2	2021-05-16
EPI_ISL_2134911	2021-18	Majorca	B.1.617.2	2021-05-16
EPI_ISL_2134921	2021-18	Majorca	B.1.617.2	2021-05-16
EPI_ISL_2134928	2021-18	Majorca	B.1.617.2	2021-05-16
EPI_ISL_2134933	2021-18	Majorca	B.1.617.2	2021-05-16
Not uploaded	2021-18	Majorca	B.1.621	2021-05-16
EPI_ISL_2134947	2021-18	Majorca	C.37	2021-05-16
EPI_ISL_2134884	2021-18	Majorca	P.1	2021-05-16
EPI_ISL_2134904	2021-18	Majorca	P.1	2021-05-16
EPI_ISL_2134934	2021-18	Majorca	P.1	2021-05-16
EPI_ISL_2134898	2021-18	Ibiza/Formentera	R.1	2021-05-16
EPI_ISL_2241439	2021-18	Majorca	P.1	2021-05-23
EPI_ISL_2241408	2021-19	Majorca	B.1.1.7	2021-05-23
EPI_ISL_2241409	2021-19	Majorca	B.1.1.7	2021-05-23
EPI_ISL_2241410	2021-19	Menorca	B.1.1.7	2021-05-23
EPI_ISL_2241411	2021-19	Ibiza/Formentera	B.1.1.7	2021-05-23
EPI_ISL_2241412	2021-19	Majorca	B.1.1.7	2021-05-23
EPI_ISL_2241413	2021-19	Majorca	B.1.1.7	2021-05-23
EPI_ISL_2241414	2021-19	Majorca	B.1.1.7	2021-05-23
EPI_ISL_2241415	2021-19	Majorca	B.1.1.7	2021-05-23
EPI_ISL_2241417	2021-19	Majorca	B.1.1.7	2021-05-23
EPI_ISL_2241418	2021-19	Majorca	B.1.1.7	2021-05-23
EPI_ISL_2241419	2021-19	Majorca	B.1.1.7	2021-05-23
EPI_ISL_2241420	2021-19	Menorca	B.1.1.7	2021-05-23
EPI_ISL_2241421	2021-19	Majorca	B.1.1.7	2021-05-23
EPI_ISL_2241422	2021-19	Majorca	B.1.1.7	2021-05-23
EPI_ISL_2241423	2021-19	Majorca	B.1.1.7	2021-05-23
EPI_ISL_2241424	2021-19	Majorca	B.1.1.7	2021-05-23
EPI_ISL_2241427	2021-19	Majorca	B.1.1.7	2021-05-23
EPI_ISL_2241428	2021-19	Majorca	B.1.1.7	2021-05-23
EPI_ISL_2241429	2021-19	Menorca	B.1.1.7	2021-05-23
EPI_ISL_2241430	2021-19	Majorca	B.1.1.7	2021-05-23
EPI_ISL_2241432	2021-19	Majorca	B.1.1.7	2021-05-23
EPI_ISL_2241433	2021-19	Majorca	B.1.1.7	2021-05-23
EPI_ISL_2241434	2021-19	Majorca	B.1.1.7	2021-05-23
EPI_ISL_2241435	2021-19	Majorca	B.1.1.7	2021-05-23
EPI_ISL_2241436	2021-19	Majorca	B.1.1.7	2021-05-23
EPI_ISL_2241438	2021-19	Majorca	B.1.1.7	2021-05-23
EPI_ISL_2241440	2021-19	Majorca	B.1.1.7	2021-05-23
EPI_ISL_2241441	2021-19	Menorca	B.1.1.7	2021-05-23
EPI_ISL_2241442	2021-19	Majorca	B.1.1.7	2021-05-23
EPI_ISL_2241443	2021-19	Majorca	B.1.1.7	2021-05-23
EPI_ISL_2241444	2021-19	Majorca	B.1.1.7	2021-05-23
EPI_ISL_2241445	2021-19	Majorca	B.1.1.7	2021-05-23
EPI_ISL_2241446	2021-19	Majorca	B.1.1.7	2021-05-23
EPI_ISL_2241447	2021-19	Majorca	B.1.1.7	2021-05-23
EPI_ISL_2241448	2021-19	Majorca	B.1.1.7	2021-05-23
EPI_ISL_2241450	2021-19	Majorca	B.1.1.7	2021-05-23
EPI_ISL_2241451	2021-19	Majorca	B.1.1.7	2021-05-23
EPI_ISL_2241453	2021-19	Menorca	B.1.1.7	2021-05-23
EPI_ISL_2241454	2021-19	Majorca	B.1.1.7	2021-05-23
EPI_ISL_2241455	2021-19	Majorca	B.1.1.7	2021-05-23
EPI_ISL_2241456	2021-19	Majorca	B.1.1.7	2021-05-23
EPI_ISL_2241458	2021-19	Majorca	B.1.1.7	2021-05-23
EPI_ISL_2241459	2021-19	Majorca	B.1.1.7	2021-05-23
EPI_ISL_2241460	2021-19	Majorca	B.1.1.7	2021-05-23
EPI_ISL_2241463	2021-19	Menorca	B.1.1.7	2021-05-23
EPI_ISL_2241464	2021-19	Menorca	B.1.1.7	2021-05-23
EPI_ISL_2241465	2021-19	Majorca	B.1.1.7	2021-05-23
EPI_ISL_2241466	2021-19	Majorca	B.1.1.7	2021-05-23
EPI_ISL_2241467	2021-19	Majorca	B.1.1.7	2021-05-23
EPI_ISL_2241468	2021-19	Majorca	B.1.1.7	2021-05-23
EPI_ISL_2241469	2021-19	Majorca	B.1.1.7	2021-05-23
EPI_ISL_2241470	2021-19	Majorca	B.1.1.7	2021-05-23
EPI_ISL_2241471	2021-19	Majorca	B.1.1.7	2021-05-23
EPI_ISL_2241472	2021-19	Majorca	B.1.1.7	2021-05-23
EPI_ISL_2241474	2021-19	Menorca	B.1.1.7	2021-05-23
EPI_ISL_2241475	2021-19	Majorca	B.1.1.7	2021-05-23
EPI_ISL_2241476	2021-19	Ibiza/Formentera	B.1.1.7	2021-05-23
EPI_ISL_2241478	2021-19	Majorca	B.1.1.7	2021-05-23
EPI_ISL_2241479	2021-19	Majorca	B.1.1.7	2021-05-23
EPI_ISL_2241480	2021-19	Majorca	B.1.1.7	2021-05-23
EPI_ISL_2241481	2021-19	Majorca	B.1.1.7	2021-05-23
EPI_ISL_2241482	2021-19	Majorca	B.1.1.7	2021-05-23
EPI_ISL_2241484	2021-19	Majorca	B.1.1.7	2021-05-23
EPI_ISL_2241486	2021-19	Majorca	B.1.1.7	2021-05-23
EPI_ISL_2241487	2021-19	Ibiza/Formentera	B.1.1.7	2021-05-23
EPI_ISL_2241488	2021-19	Majorca	B.1.1.7	2021-05-23
EPI_ISL_2241489	2021-19	Majorca	B.1.1.7	2021-05-23
EPI_ISL_2241491	2021-19	Majorca	B.1.1.7	2021-05-23
EPI_ISL_2241492	2021-19	Majorca	B.1.1.7	2021-05-23
Not uploaded	2021-19	Menorca	B.1.1.7	2021-05-23
Not uploaded	2021-19	Majorca	B.1.1.7	2021-05-23
EPI_ISL_2241473	2021-19	Majorca	B.1.525	2021-05-23
EPI_ISL_2241425	2021-19	Majorca	B.1.526	2021-05-23
EPI_ISL_2241431	2021-19	Majorca	B.1.526	2021-05-23
EPI_ISL_2241477	2021-19	Majorca	B.1.526	2021-05-23
EPI_ISL_2241485	2021-19	Majorca	B.1.526	2021-05-23
EPI_ISL_2241490	2021-19	Majorca	B.1.526	2021-05-23
Not uploaded	2021-19	Majorca	B.1.526	2021-05-23
EPI_ISL_2241452	2021-19	Majorca	P.1	2021-05-23
EPI_ISL_2241457	2021-19	Majorca	P.1	2021-05-23
EPI_ISL_2361926	2021-20	Majorca	B.1.1.7	2021-05-31
EPI_ISL_2361927	2021-20	Majorca	B.1.1.7	2021-05-31
EPI_ISL_2361928	2021-20	Majorca	B.1.1.7	2021-05-31
EPI_ISL_2361929	2021-20	Menorca	B.1.1.7	2021-05-31
EPI_ISL_2361930	2021-20	Majorca	B.1.1.7	2021-05-31
EPI_ISL_2361931	2021-20	Majorca	B.1.1.7	2021-05-31
EPI_ISL_2361932	2021-20	Majorca	B.1.1.7	2021-05-31
EPI_ISL_2361934	2021-20	Majorca	B.1.1.7	2021-05-31
EPI_ISL_2361937	2021-20	Majorca	B.1.1.7	2021-05-31
EPI_ISL_2361938	2021-20	Majorca	B.1.1.7	2021-05-31
EPI_ISL_2361940	2021-20	Majorca	B.1.1.7	2021-05-31
EPI_ISL_2361942	2021-20	Majorca	B.1.1.7	2021-05-31
EPI_ISL_2361944	2021-20	Majorca	B.1.1.7	2021-05-31
EPI_ISL_2361947	2021-20	Menorca	B.1.1.7	2021-05-31
EPI_ISL_2361950	2021-20	Majorca	B.1.1.7	2021-05-31
EPI_ISL_2361951	2021-20	Majorca	B.1.1.7	2021-05-31
EPI_ISL_2361952	2021-20	Majorca	B.1.1.7	2021-05-31
EPI_ISL_2361953	2021-20	Majorca	B.1.1.7	2021-05-31
EPI_ISL_2361954	2021-20	Majorca	B.1.1.7	2021-05-31
EPI_ISL_2361955	2021-20	Majorca	B.1.1.7	2021-05-31
EPI_ISL_2361958	2021-20	Majorca	B.1.1.7	2021-05-31
EPI_ISL_2361959	2021-20	Menorca	B.1.1.7	2021-05-31
EPI_ISL_2361961	2021-20	Majorca	B.1.1.7	2021-05-31
EPI_ISL_2361962	2021-20	Majorca	B.1.1.7	2021-05-31
EPI_ISL_2361963	2021-20	Majorca	B.1.1.7	2021-05-31
EPI_ISL_2361964	2021-20	Majorca	B.1.1.7	2021-05-31
EPI_ISL_2361965	2021-20	Majorca	B.1.1.7	2021-05-31
EPI_ISL_2361966	2021-20	Majorca	B.1.1.7	2021-05-31
EPI_ISL_2361967	2021-20	Majorca	B.1.1.7	2021-05-31
EPI_ISL_2361969	2021-20	Majorca	B.1.1.7	2021-05-31
EPI_ISL_2361971	2021-20	Menorca	B.1.1.7	2021-05-31
EPI_ISL_2361972	2021-20	Majorca	B.1.1.7	2021-05-31
EPI_ISL_2361973	2021-20	Majorca	B.1.1.7	2021-05-31
EPI_ISL_2361974	2021-20	Majorca	B.1.1.7	2021-05-31
EPI_ISL_2361975	2021-20	Majorca	B.1.1.7	2021-05-31
EPI_ISL_2361976	2021-20	Majorca	B.1.1.7	2021-05-31
EPI_ISL_2361977	2021-20	Majorca	B.1.1.7	2021-05-31
EPI_ISL_2361978	2021-20	Majorca	B.1.1.7	2021-05-31
EPI_ISL_2361979	2021-20	Majorca	B.1.1.7	2021-05-31
EPI_ISL_2361980	2021-20	Majorca	B.1.1.7	2021-05-31
EPI_ISL_2361981	2021-20	Majorca	B.1.1.7	2021-05-31
EPI_ISL_2361983	2021-20	Majorca	B.1.1.7	2021-05-31
EPI_ISL_2361984	2021-20	Majorca	B.1.1.7	2021-05-31
EPI_ISL_2361985	2021-20	Majorca	B.1.1.7	2021-05-31
EPI_ISL_2361986	2021-20	Majorca	B.1.1.7	2021-05-31
EPI_ISL_2361989	2021-20	Majorca	B.1.1.7	2021-05-31
EPI_ISL_2361993	2021-20	Majorca	B.1.1.7	2021-05-31
EPI_ISL_2361994	2021-20	Majorca	B.1.1.7	2021-05-31
EPI_ISL_2361997	2021-20	Majorca	B.1.1.7	2021-05-31
EPI_ISL_2361998	2021-20	Majorca	B.1.1.7	2021-05-31
EPI_ISL_2361999	2021-20	Majorca	B.1.1.7	2021-05-31
EPI_ISL_2362000	2021-20	Majorca	B.1.1.7	2021-05-31
EPI_ISL_2362001	2021-20	Majorca	B.1.1.7	2021-05-31
EPI_ISL_2362002	2021-20	Majorca	B.1.1.7	2021-05-31
EPI_ISL_2362003	2021-20	Majorca	B.1.1.7	2021-05-31
EPI_ISL_2362004	2021-20	Majorca	B.1.1.7	2021-05-31
Not uploaded	2021-20	Majorca	B.1.1.7	2021-05-31
Not uploaded	2021-20	Menorca	B.1.1.7	2021-05-31
Not uploaded	2021-20	Majorca	B.1.1.7	2021-05-31
Not uploaded	2021-20	Majorca	B.1.1.7	2021-05-31
Not uploaded	2021-20	Majorca	B.1.1.7	2021-05-31
Not uploaded	2021-20	Majorca	B.1.1.7	2021-05-31
Not uploaded	2021-20	Majorca	B.1.1.7	2021-05-31
Not uploaded	2021-20	Majorca	B.1.1.7	2021-05-31
Not uploaded	2021-20	Majorca	B.1.1.7	2021-05-31
Not uploaded	2021-20	Majorca	B.1.1.7	2021-05-31
EPI_ISL_2361933	2021-20	Majorca	B.1.351	2021-05-31
EPI_ISL_2361941	2021-20	Majorca	B.1.525	2021-05-31
EPI_ISL_2361943	2021-20	Majorca	B.1.525	2021-05-31
EPI_ISL_2361957	2021-20	Majorca	B.1.526	2021-05-31
EPI_ISL_2361970	2021-20	Majorca	B.1.526	2021-05-31
EPI_ISL_2361982	2021-20	Majorca	B.1.526	2021-05-31
EPI_ISL_2361990	2021-20	Majorca	B.1.526	2021-05-31
EPI_ISL_2361992	2021-20	Majorca	B.1.526	2021-05-31
EPI_ISL_2362005	2021-20	Majorca	B.1.526	2021-05-31
EPI_ISL_2361996	2021-20	Majorca	B.1.609	2021-05-31
EPI_ISL_2361946	2021-20	Majorca	B.1.617.2	2021-05-31
Not uploaded	2021-20	Majorca	B.1.620	2021-05-31
Not uploaded	2021-20	Menorca	B.1.623	2021-05-31
Not uploaded	2021-21	Majorca	B.1	2021-06-07
EPI_ISL_2438685	2021-21	Majorca	B.1.1.7	2021-06-07
EPI_ISL_2438686	2021-21	Majorca	B.1.1.7	2021-06-07
EPI_ISL_2438687	2021-21	Ibiza/Formentera	B.1.1.7	2021-06-07
EPI_ISL_2438688	2021-21	Majorca	B.1.1.7	2021-06-07
EPI_ISL_2438690	2021-21	Majorca	B.1.1.7	2021-06-07
EPI_ISL_2438691	2021-21	Majorca	B.1.1.7	2021-06-07
EPI_ISL_2438692	2021-21	Majorca	B.1.1.7	2021-06-07
EPI_ISL_2438694	2021-21	Ibiza/Formentera	B.1.1.7	2021-06-07
EPI_ISL_2438695	2021-21	Majorca	B.1.1.7	2021-06-07
EPI_ISL_2438696	2021-21	Menorca	B.1.1.7	2021-06-07
EPI_ISL_2438697	2021-21	Majorca	B.1.1.7	2021-06-07
EPI_ISL_2438699	2021-21	Majorca	B.1.1.7	2021-06-07
EPI_ISL_2438700	2021-21	Majorca	B.1.1.7	2021-06-07
EPI_ISL_2438701	2021-21	Majorca	B.1.1.7	2021-06-07
EPI_ISL_2438702	2021-21	Menorca	B.1.1.7	2021-06-07
EPI_ISL_2438703	2021-21	Majorca	B.1.1.7	2021-06-07
EPI_ISL_2438704	2021-21	Majorca	B.1.1.7	2021-06-07
EPI_ISL_2438705	2021-21	Majorca	B.1.1.7	2021-06-07
EPI_ISL_2438707	2021-21	Majorca	B.1.1.7	2021-06-07
EPI_ISL_2438708	2021-21	Majorca	B.1.1.7	2021-06-07
EPI_ISL_2438709	2021-21	Majorca	B.1.1.7	2021-06-07
EPI_ISL_2438710	2021-21	Majorca	B.1.1.7	2021-06-07
EPI_ISL_2438711	2021-21	Ibiza/Formentera	B.1.1.7	2021-06-07
EPI_ISL_2438712	2021-21	Majorca	B.1.1.7	2021-06-07
EPI_ISL_2438713	2021-21	Majorca	B.1.1.7	2021-06-07
EPI_ISL_2438715	2021-21	Majorca	B.1.1.7	2021-06-07
EPI_ISL_2438716	2021-21	Majorca	B.1.1.7	2021-06-07
EPI_ISL_2438718	2021-21	Ibiza/Formentera	B.1.1.7	2021-06-07
EPI_ISL_2438719	2021-21	Majorca	B.1.1.7	2021-06-07
EPI_ISL_2438720	2021-21	Majorca	B.1.1.7	2021-06-07
EPI_ISL_2438721	2021-21	Majorca	B.1.1.7	2021-06-07
EPI_ISL_2438722	2021-21	Majorca	B.1.1.7	2021-06-07
EPI_ISL_2438723	2021-21	Majorca	B.1.1.7	2021-06-07
EPI_ISL_2438726	2021-21	Majorca	B.1.1.7	2021-06-07
EPI_ISL_2438727	2021-21	Majorca	B.1.1.7	2021-06-07
EPI_ISL_2438728	2021-21	Menorca	B.1.1.7	2021-06-07
EPI_ISL_2438729	2021-21	Majorca	B.1.1.7	2021-06-07
EPI_ISL_2438730	2021-21	Majorca	B.1.1.7	2021-06-07
EPI_ISL_2438731	2021-21	Majorca	B.1.1.7	2021-06-07
EPI_ISL_2438732	2021-21	Majorca	B.1.1.7	2021-06-07
EPI_ISL_2438733	2021-21	Majorca	B.1.1.7	2021-06-07
EPI_ISL_2438734	2021-21	Majorca	B.1.1.7	2021-06-07
EPI_ISL_2438735	2021-21	Menorca	B.1.1.7	2021-06-07
EPI_ISL_2438736	2021-21	Majorca	B.1.1.7	2021-06-07
EPI_ISL_2438737	2021-21	Majorca	B.1.1.7	2021-06-07
EPI_ISL_2438738	2021-21	Majorca	B.1.1.7	2021-06-07
EPI_ISL_2438741	2021-21	Majorca	B.1.1.7	2021-06-07
EPI_ISL_2438742	2021-21	Majorca	B.1.1.7	2021-06-07
EPI_ISL_2438743	2021-21	Majorca	B.1.1.7	2021-06-07
EPI_ISL_2438744	2021-21	Majorca	B.1.1.7	2021-06-07
EPI_ISL_2438745	2021-21	Menorca	B.1.1.7	2021-06-07
EPI_ISL_2438746	2021-21	Majorca	B.1.1.7	2021-06-07
EPI_ISL_2438747	2021-21	Majorca	B.1.1.7	2021-06-07
EPI_ISL_2438748	2021-21	Majorca	B.1.1.7	2021-06-07
Not uploaded	2021-21	Majorca	B.1.1.7	2021-06-07
Not uploaded	2021-21	Majorca	B.1.1.7	2021-06-07
Not uploaded	2021-21	Majorca	B.1.1.7	2021-06-07
Not uploaded	2021-21	Majorca	B.1.1.7	2021-06-07
Not uploaded	2021-21	Majorca	B.1.1.7	2021-06-07
Not uploaded	2021-21	Majorca	B.1.1.7	2021-06-07
Not uploaded	2021-21	Majorca	B.1.1.7	2021-06-07
Not uploaded	2021-21	Majorca	B.1.1.7	2021-06-07
Not uploaded	2021-21	Majorca	B.1.1.7	2021-06-07
Not uploaded	2021-21	Majorca	B.1.1.7	2021-06-07
Not uploaded	2021-21	Majorca	B.1.1.7	2021-06-07
EPI_ISL_2438739	2021-21	Majorca	B.1.351	2021-06-07
EPI_ISL_2438698	2021-21	Majorca	B.1.526	2021-06-07
EPI_ISL_2438717	2021-21	Majorca	B.1.526	2021-06-07
EPI_ISL_2438725	2021-21	Majorca	B.1.526	2021-06-07
EPI_ISL_2438689	2021-21	Ibiza/Formentera	B.1.617.2	2021-06-07
Not uploaded	2021-21	Majorca	B.1.621	2021-06-07
Not uploaded	2021-21	Majorca	B.1.621	2021-06-07
Not uploaded	2021-21	Majorca	B.1.621	2021-06-07
Not uploaded	2021-21	Majorca	B.1.621	2021-06-07
Not uploaded	2021-21	Majorca	B.1.621	2021-06-07
Not uploaded	2021-21	Majorca	B.1.621	2021-06-07
Not uploaded	2021-18	Majorca	B.1.1.7	2021-06-14
EPI_ISL_2534435	2021-21	Menorca	B.1.1.7	2021-06-14
EPI_ISL_2534444	2021-21	Menorca	B.1.1.7	2021-06-14
EPI_ISL_2534433	2021-22	Majorca	B.1.1.274	2021-06-14
EPI_ISL_2534380	2021-22	Majorca	B.1.1.7	2021-06-14
EPI_ISL_2534381	2021-22	Majorca	B.1.1.7	2021-06-14
EPI_ISL_2534382	2021-22	Majorca	B.1.1.7	2021-06-14
EPI_ISL_2534383	2021-22	Ibiza/Formentera	B.1.1.7	2021-06-14
EPI_ISL_2534384	2021-22	Majorca	B.1.1.7	2021-06-14
EPI_ISL_2534385	2021-22	Majorca	B.1.1.7	2021-06-14
EPI_ISL_2534386	2021-22	Majorca	B.1.1.7	2021-06-14
EPI_ISL_2534393	2021-22	Ibiza/Formentera	B.1.1.7	2021-06-14
EPI_ISL_2534394	2021-22	Majorca	B.1.1.7	2021-06-14
EPI_ISL_2534396	2021-22	Majorca	B.1.1.7	2021-06-14
EPI_ISL_2534398	2021-22	Majorca	B.1.1.7	2021-06-14
EPI_ISL_2534399	2021-22	Majorca	B.1.1.7	2021-06-14
EPI_ISL_2534401	2021-22	Majorca	B.1.1.7	2021-06-14
EPI_ISL_2534403	2021-22	Majorca	B.1.1.7	2021-06-14
EPI_ISL_2534406	2021-22	Majorca	B.1.1.7	2021-06-14
EPI_ISL_2534408	2021-22	Majorca	B.1.1.7	2021-06-14
EPI_ISL_2534409	2021-22	Majorca	B.1.1.7	2021-06-14
EPI_ISL_2534412	2021-22	Majorca	B.1.1.7	2021-06-14
EPI_ISL_2534413	2021-22	Majorca	B.1.1.7	2021-06-14
EPI_ISL_2534414	2021-22	Ibiza/Formentera	B.1.1.7	2021-06-14
EPI_ISL_2534416	2021-22	Majorca	B.1.1.7	2021-06-14
EPI_ISL_2534419	2021-22	Majorca	B.1.1.7	2021-06-14
EPI_ISL_2534421	2021-22	Ibiza/Formentera	B.1.1.7	2021-06-14
EPI_ISL_2534422	2021-22	Majorca	B.1.1.7	2021-06-14
EPI_ISL_2534423	2021-22	Majorca	B.1.1.7	2021-06-14
EPI_ISL_2534426	2021-22	Majorca	B.1.1.7	2021-06-14
EPI_ISL_2534429	2021-22	Majorca	B.1.1.7	2021-06-14
EPI_ISL_2534436	2021-22	Majorca	B.1.1.7	2021-06-14
EPI_ISL_2534437	2021-22	Majorca	B.1.1.7	2021-06-14
EPI_ISL_2534439	2021-22	Majorca	B.1.1.7	2021-06-14
EPI_ISL_2534441	2021-22	Majorca	B.1.1.7	2021-06-14
EPI_ISL_2534442	2021-22	Majorca	B.1.1.7	2021-06-14
EPI_ISL_2534445	2021-22	Majorca	B.1.1.7	2021-06-14
EPI_ISL_2534446	2021-22	Majorca	B.1.1.7	2021-06-14
EPI_ISL_2534447	2021-22	Majorca	B.1.1.7	2021-06-14
EPI_ISL_2534448	2021-22	Ibiza/Formentera	B.1.1.7	2021-06-14
EPI_ISL_2534449	2021-22	Majorca	B.1.1.7	2021-06-14
EPI_ISL_2534450	2021-22	Majorca	B.1.1.7	2021-06-14
Not uploaded	2021-22	Majorca	B.1.1.7	2021-06-14
EPI_ISL_2534411	2021-22	Majorca	B.1.525	2021-06-14
EPI_ISL_2534430	2021-22	Majorca	B.1.525	2021-06-14
EPI_ISL_2534389	2021-22	Majorca	B.1.526	2021-06-14
EPI_ISL_2534400	2021-22	Majorca	B.1.526	2021-06-14
EPI_ISL_2534404	2021-22	Ibiza/Formentera	B.1.526	2021-06-14
EPI_ISL_2534405	2021-22	Majorca	B.1.526	2021-06-14
EPI_ISL_2534415	2021-22	Majorca	B.1.526	2021-06-14
Not uploaded	2021-22	Majorca	B.1.526	2021-06-14
Not uploaded	2021-22	Majorca	B.1.530	2021-06-14
EPI_ISL_2534392	2021-22	Majorca	B.1.617.2	2021-06-14
EPI_ISL_2534418	2021-22	Majorca	B.1.617.2	2021-06-14
EPI_ISL_2534420	2021-22	Majorca	B.1.617.2	2021-06-14
EPI_ISL_2534431	2021-22	Ibiza/Formentera	B.1.617.2	2021-06-14
EPI_ISL_2534438	2021-22	Majorca	B.1.617.2	2021-06-14
EPI_ISL_2534440	2021-22	Ibiza/Formentera	B.1.617.2	2021-06-14
Not uploaded	2021-22	Majorca	B.1.621	2021-06-14
Not uploaded	2021-22	Majorca	B.1.623	2021-06-14
Not uploaded	2021-22	Majorca	B.1.623	2021-06-14
Not uploaded	2021-22	Majorca	B.1.623	2021-06-14
EPI_ISL_2534391	2021-22	Majorca	P.1	2021-06-14
EPI_ISL_2534402	2021-22	Majorca	P.1	2021-06-14
EPI_ISL_2626112	2021-23	Majorca	B.1	2021-06-21
EPI_ISL_2626134	2021-23	Majorca	B.1	2021-06-21
EPI_ISL_2626162	2021-23	Majorca	B.1	2021-06-21
EPI_ISL_2626169	2021-23	Majorca	B.1.1.274	2021-06-21
EPI_ISL_2626100	2021-23	Majorca	B.1.1.7	2021-06-21
EPI_ISL_2626101	2021-23	Majorca	B.1.1.7	2021-06-21
EPI_ISL_2626105	2021-23	Menorca	B.1.1.7	2021-06-21
EPI_ISL_2626106	2021-23	Ibiza/Formentera	B.1.1.7	2021-06-21
EPI_ISL_2626107	2021-23	Menorca	B.1.1.7	2021-06-21
EPI_ISL_2626108	2021-23	Majorca	B.1.1.7	2021-06-21
EPI_ISL_2626110	2021-23	Majorca	B.1.1.7	2021-06-21
EPI_ISL_2626111	2021-23	Majorca	B.1.1.7	2021-06-21
EPI_ISL_2626113	2021-23	Majorca	B.1.1.7	2021-06-21
EPI_ISL_2626118	2021-23	Majorca	B.1.1.7	2021-06-21
EPI_ISL_2626119	2021-23	Majorca	B.1.1.7	2021-06-21
EPI_ISL_2626120	2021-23	Majorca	B.1.1.7	2021-06-21
EPI_ISL_2626121	2021-23	Majorca	B.1.1.7	2021-06-21
EPI_ISL_2626122	2021-23	Majorca	B.1.1.7	2021-06-21
EPI_ISL_2626124	2021-23	Ibiza/Formentera	B.1.1.7	2021-06-21
EPI_ISL_2626127	2021-23	Ibiza/Formentera	B.1.1.7	2021-06-21
EPI_ISL_2626133	2021-23	Majorca	B.1.1.7	2021-06-21
EPI_ISL_2626135	2021-23	Majorca	B.1.1.7	2021-06-21
EPI_ISL_2626136	2021-23	Ibiza/Formentera	B.1.1.7	2021-06-21
EPI_ISL_2626137	2021-23	Ibiza/Formentera	B.1.1.7	2021-06-21
EPI_ISL_2626138	2021-23	Majorca	B.1.1.7	2021-06-21
EPI_ISL_2626142	2021-23	Majorca	B.1.1.7	2021-06-21
EPI_ISL_2626143	2021-23	Majorca	B.1.1.7	2021-06-21
EPI_ISL_2626146	2021-23	Majorca	B.1.1.7	2021-06-21
EPI_ISL_2626148	2021-23	Majorca	B.1.1.7	2021-06-21
EPI_ISL_2626149	2021-23	Majorca	B.1.1.7	2021-06-21
EPI_ISL_2626154	2021-23	Menorca	B.1.1.7	2021-06-21
EPI_ISL_2626157	2021-23	Majorca	B.1.1.7	2021-06-21
EPI_ISL_2626161	2021-23	Majorca	B.1.1.7	2021-06-21
EPI_ISL_2626164	2021-23	Majorca	B.1.1.7	2021-06-21
EPI_ISL_2626167	2021-23	Majorca	B.1.1.7	2021-06-21
EPI_ISL_2626170	2021-23	Majorca	B.1.1.7	2021-06-21
EPI_ISL_2626171	2021-23	Majorca	B.1.1.7	2021-06-21
EPI_ISL_2626172	2021-23	Majorca	B.1.1.7	2021-06-21
EPI_ISL_2626177	2021-23	Menorca	B.1.1.7	2021-06-21
EPI_ISL_2626179	2021-23	Majorca	B.1.1.7	2021-06-21
Not uploaded	2021-23	Majorca	B.1.1.7	2021-06-21
EPI_ISL_2626175	2021-23	Majorca	B.1.351	2021-06-21
EPI_ISL_2626131	2021-23	Majorca	B.1.526	2021-06-21
EPI_ISL_2626155	2021-23	Majorca	B.1.526	2021-06-21
EPI_ISL_2626165	2021-23	Ibiza/Formentera	B.1.526	2021-06-21
EPI_ISL_2626103	2021-23	Majorca	B.1.617.2	2021-06-21
EPI_ISL_2626115	2021-23	Menorca	B.1.617.2	2021-06-21
EPI_ISL_2626126	2021-23	Menorca	B.1.617.2	2021-06-21
EPI_ISL_2626141	2021-23	Majorca	B.1.617.2	2021-06-21
EPI_ISL_2626144	2021-23	Majorca	B.1.617.2	2021-06-21
EPI_ISL_2626150	2021-23	Majorca	B.1.617.2	2021-06-21
EPI_ISL_2626151	2021-23	Majorca	B.1.617.2	2021-06-21
EPI_ISL_2626152	2021-23	Majorca	B.1.617.2	2021-06-21
EPI_ISL_2626153	2021-23	Ibiza/Formentera	B.1.617.2	2021-06-21
EPI_ISL_2626158	2021-23	Majorca	B.1.617.2	2021-06-21
EPI_ISL_2626166	2021-23	Menorca	B.1.617.2	2021-06-21
EPI_ISL_2626173	2021-23	Majorca	B.1.617.2	2021-06-21
EPI_ISL_2626176	2021-23	Ibiza/Formentera	B.1.617.2	2021-06-21
Not uploaded	2021-23	Majorca	B.1.617.2	2021-06-21
Not uploaded	2021-23	Ibiza/Formentera	B.1.617.2	2021-06-21
Not uploaded	2021-23	Ibiza/Formentera	B.1.617.2	2021-06-21
Not uploaded	2021-23	Majorca	B.1.621	2021-06-21
Not uploaded	2021-23	Ibiza/Formentera	B.1.623	2021-06-21
Not uploaded	2021-23	Ibiza/Formentera	B.1.623	2021-06-21
Not uploaded	2021-23	Ibiza/Formentera	B.1.623	2021-06-21
EPI_ISL_2626160	2021-23	Majorca	P.1	2021-06-21
EPI_ISL_2626145	2021-23	Majorca	P.1.2	2021-06-21
EPI_ISL_2710193	2021-24	Majorca	B.1.1.274	2021-06-27
EPI_ISL_2710172	2021-24	Majorca	B.1.1.7	2021-06-27
EPI_ISL_2710173	2021-24	Majorca	B.1.1.7	2021-06-27
EPI_ISL_2710178	2021-24	Majorca	B.1.1.7	2021-06-27
EPI_ISL_2710181	2021-24	Majorca	B.1.1.7	2021-06-27
EPI_ISL_2710184	2021-24	Ibiza/Formentera	B.1.1.7	2021-06-27
EPI_ISL_2710185	2021-24	Majorca	B.1.1.7	2021-06-27
EPI_ISL_2710186	2021-24	Majorca	B.1.1.7	2021-06-27
EPI_ISL_2710187	2021-24	Majorca	B.1.1.7	2021-06-27
EPI_ISL_2710188	2021-24	Majorca	B.1.1.7	2021-06-27
EPI_ISL_2710190	2021-24	Majorca	B.1.1.7	2021-06-27
EPI_ISL_2710191	2021-24	Majorca	B.1.1.7	2021-06-27
EPI_ISL_2710192	2021-24	Majorca	B.1.1.7	2021-06-27
EPI_ISL_2710195	2021-24	Majorca	B.1.1.7	2021-06-27
EPI_ISL_2710197	2021-24	Majorca	B.1.1.7	2021-06-27
EPI_ISL_2710199	2021-24	Majorca	B.1.1.7	2021-06-27
EPI_ISL_2710205	2021-24	Majorca	B.1.1.7	2021-06-27
EPI_ISL_2710208	2021-24	Majorca	B.1.1.7	2021-06-27
EPI_ISL_2710210	2021-24	Majorca	B.1.1.7	2021-06-27
EPI_ISL_2710214	2021-24	Ibiza/Formentera	B.1.1.7	2021-06-27
EPI_ISL_2710215	2021-24	Ibiza/Formentera	B.1.1.7	2021-06-27
EPI_ISL_2710217	2021-24	Majorca	B.1.1.7	2021-06-27
EPI_ISL_2710218	2021-24	Majorca	B.1.1.7	2021-06-27
EPI_ISL_2710219	2021-24	Majorca	B.1.1.7	2021-06-27
EPI_ISL_2710220	2021-24	Majorca	B.1.1.7	2021-06-27
EPI_ISL_2710224	2021-24	Majorca	B.1.1.7	2021-06-27
EPI_ISL_2710225	2021-24	Majorca	B.1.1.7	2021-06-27
EPI_ISL_2710227	2021-24	Majorca	B.1.1.7	2021-06-27
EPI_ISL_2710228	2021-24	Majorca	B.1.1.7	2021-06-27
EPI_ISL_2710229	2021-24	Majorca	B.1.1.7	2021-06-27
EPI_ISL_2710231	2021-24	Majorca	B.1.1.7	2021-06-27
EPI_ISL_2710237	2021-24	Majorca	B.1.1.7	2021-06-27
EPI_ISL_2710241	2021-24	Majorca	B.1.1.7	2021-06-27
EPI_ISL_2710243	2021-24	Ibiza/Formentera	B.1.1.7	2021-06-27
EPI_ISL_2710244	2021-24	Majorca	B.1.1.7	2021-06-27
EPI_ISL_2710247	2021-24	Majorca	B.1.1.7	2021-06-27
EPI_ISL_2710248	2021-24	Majorca	B.1.1.7	2021-06-27
Not uploaded	2021-24	Majorca	B.1.1.7	2021-06-27
Not uploaded	2021-24	Menorca	B.1.1.7	2021-06-27
Not uploaded	2021-24	Menorca	B.1.1.7	2021-06-27
Not uploaded	2021-24	Ibiza/Formentera	B.1.1.7	2021-06-27
Not uploaded	2021-24	Ibiza/Formentera	B.1.1.7	2021-06-27
EPI_ISL_2710196	2021-24	Ibiza/Formentera	B.1.351	2021-06-27
EPI_ISL_2710207	2021-24	Ibiza/Formentera	B.1.351	2021-06-27
EPI_ISL_2710201	2021-24	Majorca	B.1.526	2021-06-27
EPI_ISL_2710203	2021-24	Ibiza/Formentera	B.1.526	2021-06-27
EPI_ISL_2710245	2021-24	Majorca	B.1.526	2021-06-27
EPI_ISL_2710176	2021-24	Majorca	B.1.617.2	2021-06-27
EPI_ISL_2710177	2021-24	Majorca	B.1.617.2	2021-06-27
EPI_ISL_2710179	2021-24	Majorca	B.1.617.2	2021-06-27
EPI_ISL_2710180	2021-24	Majorca	B.1.617.2	2021-06-27
EPI_ISL_2710182	2021-24	Majorca	B.1.617.2	2021-06-27
EPI_ISL_2710189	2021-24	Majorca	B.1.617.2	2021-06-27
EPI_ISL_2710194	2021-24	Majorca	B.1.617.2	2021-06-27
EPI_ISL_2710198	2021-24	Majorca	B.1.617.2	2021-06-27
EPI_ISL_2710200	2021-24	Majorca	B.1.617.2	2021-06-27
EPI_ISL_2710204	2021-24	Ibiza/Formentera	B.1.617.2	2021-06-27
EPI_ISL_2710206	2021-24	Majorca	B.1.617.2	2021-06-27
EPI_ISL_2710209	2021-24	Majorca	B.1.617.2	2021-06-27
EPI_ISL_2710211	2021-24	Majorca	B.1.617.2	2021-06-27
EPI_ISL_2710216	2021-24	Ibiza/Formentera	B.1.617.2	2021-06-27
EPI_ISL_2710230	2021-24	Majorca	B.1.617.2	2021-06-27
EPI_ISL_2710233	2021-24	Majorca	B.1.617.2	2021-06-27
EPI_ISL_2710234	2021-24	Majorca	B.1.617.2	2021-06-27
EPI_ISL_2710235	2021-24	Majorca	B.1.617.2	2021-06-27
EPI_ISL_2710236	2021-24	Majorca	B.1.617.2	2021-06-27
EPI_ISL_2710240	2021-24	Majorca	B.1.617.2	2021-06-27
Not uploaded	2021-24	Majorca	B.1.617.2	2021-06-27
Not uploaded	2021-24	Ibiza/Formentera	B.1.617.2	2021-06-27
Not uploaded	2021-24	Majorca	B.1.619	2021-06-27
EPI_ISL_2710223	2021-24	Majorca	B.1.621	2021-06-27
Not uploaded	2021-24	Majorca	B.1.623	2021-06-27
EPI_ISL_2710226	2021-24	Ibiza/Formentera	C.37	2021-06-27
EPI_ISL_2710246	2021-24	Ibiza/Formentera	C.37	2021-06-27
EPI_ISL_2710212	2021-24	Majorca	P.1	2021-06-27
EPI_ISL_2710221	2021-24	Majorca	P.1	2021-06-27
Not uploaded	2021-24	Ibiza/Formentera	P.1	2021-06-27
EPI_ISL_2710213	2021-24	Majorca	B.1.526	2021-07-04
EPI_ISL_2812711	2021-25	Majorca	B.1.1.7	2021-07-04
EPI_ISL_2812716	2021-25	Majorca	B.1.1.7	2021-07-04
EPI_ISL_2812717	2021-25	Majorca	B.1.1.7	2021-07-04
EPI_ISL_2812719	2021-25	Majorca	B.1.1.7	2021-07-04
EPI_ISL_2812728	2021-25	Majorca	B.1.1.7	2021-07-04
EPI_ISL_2812732	2021-25	Majorca	B.1.1.7	2021-07-04
EPI_ISL_2812736	2021-25	Ibiza/Formentera	B.1.1.7	2021-07-04
EPI_ISL_2812737	2021-25	Majorca	B.1.1.7	2021-07-04
EPI_ISL_2812738	2021-25	Majorca	B.1.1.7	2021-07-04
EPI_ISL_2812739	2021-25	Menorca	B.1.1.7	2021-07-04
EPI_ISL_2812745	2021-25	Majorca	B.1.1.7	2021-07-04
EPI_ISL_2812746	2021-25	Majorca	B.1.1.7	2021-07-04
EPI_ISL_2812753	2021-25	Majorca	B.1.1.7	2021-07-04
EPI_ISL_2812759	2021-25	Majorca	B.1.1.7	2021-07-04
EPI_ISL_2812763	2021-25	Majorca	B.1.1.7	2021-07-04
EPI_ISL_2812776	2021-25	Majorca	B.1.1.7	2021-07-04
EPI_ISL_2812780	2021-25	Menorca	B.1.1.7	2021-07-04
Not uploaded	2021-25	Majorca	B.1.1.7	2021-07-04
Not uploaded	2021-25	Majorca	B.1.1.7	2021-07-04
Not uploaded	2021-25	Majorca	B.1.1.7	2021-07-04
Not uploaded	2021-25	Ibiza/Formentera	B.1.1.7	2021-07-04
Not uploaded	2021-25	Majorca	B.1.1.7	2021-07-04
Not uploaded	2021-25	Majorca	B.1.1.7	2021-07-04
Not uploaded	2021-25	Majorca	B.1.1.7	2021-07-04
EPI_ISL_2812720	2021-25	Majorca	B.1.526	2021-07-04
EPI_ISL_2812740	2021-25	Majorca	B.1.526	2021-07-04
EPI_ISL_2812750	2021-25	Majorca	B.1.526	2021-07-04
EPI_ISL_2812751	2021-25	Majorca	B.1.526	2021-07-04
EPI_ISL_2812765	2021-25	Majorca	B.1.526	2021-07-04
EPI_ISL_2812710	2021-25	Majorca	B.1.617.2	2021-07-04
EPI_ISL_2812715	2021-25	Majorca	B.1.617.2	2021-07-04
EPI_ISL_2812718	2021-25	Majorca	B.1.617.2	2021-07-04
EPI_ISL_2812721	2021-25	Majorca	B.1.617.2	2021-07-04
EPI_ISL_2812723	2021-25	Majorca	B.1.617.2	2021-07-04
EPI_ISL_2812724	2021-25	Majorca	B.1.617.2	2021-07-04
EPI_ISL_2812725	2021-25	Majorca	B.1.617.2	2021-07-04
EPI_ISL_2812726	2021-25	Majorca	B.1.617.2	2021-07-04
EPI_ISL_2812729	2021-25	Majorca	B.1.617.2	2021-07-04
EPI_ISL_2812730	2021-25	Majorca	B.1.617.2	2021-07-04
EPI_ISL_2812731	2021-25	Majorca	B.1.617.2	2021-07-04
EPI_ISL_2812733	2021-25	Majorca	B.1.617.2	2021-07-04
EPI_ISL_2812734	2021-25	Majorca	B.1.617.2	2021-07-04
EPI_ISL_2812735	2021-25	Majorca	B.1.617.2	2021-07-04
EPI_ISL_2812741	2021-25	Majorca	B.1.617.2	2021-07-04
EPI_ISL_2812742	2021-25	Majorca	B.1.617.2	2021-07-04
EPI_ISL_2812744	2021-25	Majorca	B.1.617.2	2021-07-04
EPI_ISL_2812752	2021-25	Majorca	B.1.617.2	2021-07-04
EPI_ISL_2812754	2021-25	Ibiza/Formentera	B.1.617.2	2021-07-04
EPI_ISL_2812755	2021-25	Majorca	B.1.617.2	2021-07-04
EPI_ISL_2812757	2021-25	Majorca	B.1.617.2	2021-07-04
EPI_ISL_2812758	2021-25	Menorca	B.1.617.2	2021-07-04
EPI_ISL_2812760	2021-25	Majorca	B.1.617.2	2021-07-04
EPI_ISL_2812761	2021-25	Majorca	B.1.617.2	2021-07-04
EPI_ISL_2812762	2021-25	Majorca	B.1.617.2	2021-07-04
EPI_ISL_2812764	2021-25	Majorca	B.1.617.2	2021-07-04
EPI_ISL_2812766	2021-25	Majorca	B.1.617.2	2021-07-04
EPI_ISL_2812768	2021-25	Majorca	B.1.617.2	2021-07-04
EPI_ISL_2812769	2021-25	Menorca	B.1.617.2	2021-07-04
EPI_ISL_2812770	2021-25	Majorca	B.1.617.2	2021-07-04
EPI_ISL_2812772	2021-25	Majorca	B.1.617.2	2021-07-04
EPI_ISL_2812773	2021-25	Majorca	B.1.617.2	2021-07-04
EPI_ISL_2812774	2021-25	Majorca	B.1.617.2	2021-07-04
EPI_ISL_2812775	2021-25	Majorca	B.1.617.2	2021-07-04
EPI_ISL_2812777	2021-25	Majorca	B.1.617.2	2021-07-04
EPI_ISL_2812778	2021-25	Ibiza/Formentera	B.1.617.2	2021-07-04
EPI_ISL_2812779	2021-25	Majorca	B.1.617.2	2021-07-04
EPI_ISL_2812782	2021-25	Majorca	B.1.617.2	2021-07-04
EPI_ISL_2812783	2021-25	Majorca	B.1.617.2	2021-07-04
EPI_ISL_2812784	2021-25	Majorca	B.1.617.2	2021-07-04
EPI_ISL_2812785	2021-25	Majorca	B.1.617.2	2021-07-04
Not uploaded	2021-25	Majorca	B.1.617.2	2021-07-04
EPI_ISL_2812747	2021-25	Menorca	C.37	2021-07-04
EPI_ISL_2812743	2021-25	Ibiza/Formentera	P.1	2021-07-04
EPI_ISL_2918911	2021-26	Ibiza/Formentera	B.1.1.7	2021-07-11
EPI_ISL_2918913	2021-26	Ibiza/Formentera	B.1.1.7	2021-07-11
EPI_ISL_2918914	2021-26	Majorca	B.1.1.7	2021-07-11
EPI_ISL_2918920	2021-26	Ibiza/Formentera	B.1.1.7	2021-07-11
EPI_ISL_2918924	2021-26	Ibiza/Formentera	B.1.1.7	2021-07-11
EPI_ISL_2918933	2021-26	Ibiza/Formentera	B.1.1.7	2021-07-11
EPI_ISL_2918937	2021-26	Majorca	B.1.1.7	2021-07-11
Not uploaded	2021-26	Majorca	B.1.1.7	2021-07-11
Not uploaded	2021-26	Majorca	B.1.1.7	2021-07-11
Not uploaded	2021-26	Majorca	B.1.1.7	2021-07-11
EPI_ISL_2918912	2021-26	Majorca	B.1.617.2	2021-07-11
EPI_ISL_2918915	2021-26	Majorca	B.1.617.2	2021-07-11
EPI_ISL_2918916	2021-26	Ibiza/Formentera	B.1.617.2	2021-07-11
EPI_ISL_2918917	2021-26	Majorca	B.1.617.2	2021-07-11
EPI_ISL_2918919	2021-26	Majorca	B.1.617.2	2021-07-11
EPI_ISL_2918921	2021-26	Majorca	B.1.617.2	2021-07-11
EPI_ISL_2918922	2021-26	Majorca	B.1.617.2	2021-07-11
EPI_ISL_2918923	2021-26	Ibiza/Formentera	B.1.617.2	2021-07-11
EPI_ISL_2918925	2021-26	Majorca	B.1.617.2	2021-07-11
EPI_ISL_2918926	2021-26	Majorca	B.1.617.2	2021-07-11
EPI_ISL_2918927	2021-26	Menorca	B.1.617.2	2021-07-11
EPI_ISL_2918928	2021-26	Ibiza/Formentera	B.1.617.2	2021-07-11
EPI_ISL_2918931	2021-26	Majorca	B.1.617.2	2021-07-11
EPI_ISL_2918932	2021-26	Majorca	B.1.617.2	2021-07-11
EPI_ISL_2918934	2021-26	Majorca	B.1.617.2	2021-07-11
EPI_ISL_2918936	2021-26	Ibiza/Formentera	B.1.617.2	2021-07-11
EPI_ISL_2918938	2021-26	Majorca	B.1.617.2	2021-07-11
EPI_ISL_2918939	2021-26	Majorca	B.1.617.2	2021-07-11
Not uploaded	2021-26	Majorca	B.1.617.2	2021-07-11
Not uploaded	2021-26	Majorca	B.1.617.2	2021-07-11
Not uploaded	2021-26	Menorca	B.1.617.2	2021-07-11
Not uploaded	2021-26	Menorca	B.1.617.2	2021-07-11
Not uploaded	2021-26	Menorca	B.1.617.2	2021-07-11
Not uploaded	2021-26	Menorca	B.1.617.2	2021-07-11
Not uploaded	2021-26	Menorca	B.1.617.2	2021-07-11
Not uploaded	2021-26	Menorca	B.1.617.2	2021-07-11
Not uploaded	2021-26	Menorca	B.1.617.2	2021-07-11
Not uploaded	2021-26	Majorca	B.1.617.2	2021-07-11
Not uploaded	2021-26	Majorca	B.1.617.2	2021-07-11
Not uploaded	2021-26	Majorca	B.1.617.2	2021-07-11
Not uploaded	2021-26	Majorca	B.1.617.2	2021-07-11
Not uploaded	2021-26	Majorca	B.1.617.2	2021-07-11
Not uploaded	2021-26	Majorca	B.1.617.2	2021-07-11
Not uploaded	2021-26	Majorca	B.1.617.2	2021-07-11
Not uploaded	2021-26	Majorca	B.1.617.2	2021-07-11
Not uploaded	2021-26	Majorca	B.1.617.2	2021-07-11
Not uploaded	2021-26	Majorca	B.1.617.2	2021-07-11
Not uploaded	2021-26	Majorca	B.1.617.2	2021-07-11
Not uploaded	2021-26	Majorca	B.1.617.2	2021-07-11
Not uploaded	2021-26	Majorca	B.1.617.2	2021-07-11
EPI_ISL_3007669	2021-27	Ibiza/Formentera	B.1.1.7	2021-07-18
EPI_ISL_3007670	2021-27	Majorca	B.1.1.7	2021-07-18
EPI_ISL_3007680	2021-27	Majorca	B.1.1.7	2021-07-18
EPI_ISL_3007695	2021-27	Majorca	B.1.1.7	2021-07-18
EPI_ISL_3007715	2021-27	Majorca	B.1.1.7	2021-07-18
EPI_ISL_3007722	2021-27	Majorca	B.1.1.7	2021-07-18
EPI_ISL_3007730	2021-27	Ibiza/Formentera	B.1.1.7	2021-07-18
Not uploaded	2021-27	Majorca	B.1.1.7	2021-07-18
EPI_ISL_3007658	2021-27	Majorca	B.1.427	2021-07-18
EPI_ISL_3007727	2021-27	Majorca	B.1.427	2021-07-18
EPI_ISL_3007656	2021-27	Ibiza/Formentera	B.1.617.2	2021-07-18
EPI_ISL_3007657	2021-27	Majorca	B.1.617.2	2021-07-18
EPI_ISL_3007659	2021-27	Ibiza/Formentera	B.1.617.2	2021-07-18
EPI_ISL_3007660	2021-27	Majorca	B.1.617.2	2021-07-18
EPI_ISL_3007661	2021-27	Majorca	B.1.617.2	2021-07-18
EPI_ISL_3007663	2021-27	Majorca	B.1.617.2	2021-07-18
EPI_ISL_3007664	2021-27	Majorca	B.1.617.2	2021-07-18
EPI_ISL_3007667	2021-27	Ibiza/Formentera	B.1.617.2	2021-07-18
EPI_ISL_3007668	2021-27	Majorca	B.1.617.2	2021-07-18
EPI_ISL_3007672	2021-27	Majorca	B.1.617.2	2021-07-18
EPI_ISL_3007673	2021-27	Majorca	B.1.617.2	2021-07-18
EPI_ISL_3007674	2021-27	Majorca	B.1.617.2	2021-07-18
EPI_ISL_3007676	2021-27	Ibiza/Formentera	B.1.617.2	2021-07-18
EPI_ISL_3007677	2021-27	Majorca	B.1.617.2	2021-07-18
EPI_ISL_3007678	2021-27	Ibiza/Formentera	B.1.617.2	2021-07-18
EPI_ISL_3007679	2021-27	Ibiza/Formentera	B.1.617.2	2021-07-18
EPI_ISL_3007682	2021-27	Majorca	B.1.617.2	2021-07-18
EPI_ISL_3007683	2021-27	Menorca	B.1.617.2	2021-07-18
EPI_ISL_3007684	2021-27	Majorca	B.1.617.2	2021-07-18
EPI_ISL_3007685	2021-27	Majorca	B.1.617.2	2021-07-18
EPI_ISL_3007687	2021-27	Ibiza/Formentera	B.1.617.2	2021-07-18
EPI_ISL_3007688	2021-27	Majorca	B.1.617.2	2021-07-18
EPI_ISL_3007691	2021-27	Ibiza/Formentera	B.1.617.2	2021-07-18
EPI_ISL_3007692	2021-27	Majorca	B.1.617.2	2021-07-18
EPI_ISL_3007693	2021-27	Majorca	B.1.617.2	2021-07-18
EPI_ISL_3007694	2021-27	Majorca	B.1.617.2	2021-07-18
EPI_ISL_3007696	2021-27	Majorca	B.1.617.2	2021-07-18
EPI_ISL_3007699	2021-27	Ibiza/Formentera	B.1.617.2	2021-07-18
EPI_ISL_3007700	2021-27	Majorca	B.1.617.2	2021-07-18
EPI_ISL_3007703	2021-27	Majorca	B.1.617.2	2021-07-18
EPI_ISL_3007704	2021-27	Majorca	B.1.617.2	2021-07-18
EPI_ISL_3007706	2021-27	Ibiza/Formentera	B.1.617.2	2021-07-18
EPI_ISL_3007708	2021-27	Ibiza/Formentera	B.1.617.2	2021-07-18
EPI_ISL_3007709	2021-27	Majorca	B.1.617.2	2021-07-18
EPI_ISL_3007710	2021-27	Majorca	B.1.617.2	2021-07-18
EPI_ISL_3007711	2021-27	Menorca	B.1.617.2	2021-07-18
EPI_ISL_3007712	2021-27	Majorca	B.1.617.2	2021-07-18
EPI_ISL_3007713	2021-27	Majorca	B.1.617.2	2021-07-18
EPI_ISL_3007718	2021-27	Ibiza/Formentera	B.1.617.2	2021-07-18
EPI_ISL_3007719	2021-27	Majorca	B.1.617.2	2021-07-18
EPI_ISL_3007721	2021-27	Majorca	B.1.617.2	2021-07-18
EPI_ISL_3007723	2021-27	Majorca	B.1.617.2	2021-07-18
EPI_ISL_3007724	2021-27	Majorca	B.1.617.2	2021-07-18
EPI_ISL_3007729	2021-27	Majorca	B.1.617.2	2021-07-18
EPI_ISL_3007731	2021-27	Majorca	B.1.617.2	2021-07-18
EPI_ISL_3007732	2021-27	Majorca	B.1.617.2	2021-07-18
EPI_ISL_3007733	2021-27	Majorca	B.1.617.2	2021-07-18
EPI_ISL_3007735	2021-27	Majorca	B.1.617.2	2021-07-18
Not uploaded	2021-27	Majorca	B.1.617.2	2021-07-18
Not uploaded	2021-27	Majorca	B.1.617.2	2021-07-18
Not uploaded	2021-27	Majorca	B.1.617.2	2021-07-18
Not uploaded	2021-27	Majorca	B.1.617.2	2021-07-18
EPI_ISL_3087129	2021-28	Majorca	B.1	2021-07-25
EPI_ISL_3087138	2021-28	Majorca	B.1.1.7	2021-07-25
EPI_ISL_3087155	2021-28	Majorca	B.1.1.7	2021-07-25
Not uploaded	2021-28	Majorca	B.1.1.7	2021-07-25
Not uploaded	2021-28	Majorca	B.1.1.7	2021-07-25
Not uploaded	2021-28	Majorca	B.1.1.7	2021-07-25
EPI_ISL_3087093	2021-28	Majorca	B.1.617.2	2021-07-25
EPI_ISL_3087094	2021-28	Majorca	B.1.617.2	2021-07-25
EPI_ISL_3087095	2021-28	Majorca	B.1.617.2	2021-07-25
EPI_ISL_3087096	2021-28	Ibiza/Formentera	B.1.617.2	2021-07-25
EPI_ISL_3087097	2021-28	Majorca	B.1.617.2	2021-07-25
EPI_ISL_3087098	2021-28	Majorca	B.1.617.2	2021-07-25
EPI_ISL_3087099	2021-28	Ibiza/Formentera	B.1.617.2	2021-07-25
EPI_ISL_3087100	2021-28	Ibiza/Formentera	B.1.617.2	2021-07-25
EPI_ISL_3087104	2021-28	Majorca	B.1.617.2	2021-07-25
EPI_ISL_3087105	2021-28	Majorca	B.1.617.2	2021-07-25
EPI_ISL_3087106	2021-28	Ibiza/Formentera	B.1.617.2	2021-07-25
EPI_ISL_3087108	2021-28	Majorca	B.1.617.2	2021-07-25
EPI_ISL_3087109	2021-28	Ibiza/Formentera	B.1.617.2	2021-07-25
EPI_ISL_3087110	2021-28	Ibiza/Formentera	B.1.617.2	2021-07-25
EPI_ISL_3087113	2021-28	Majorca	B.1.617.2	2021-07-25
EPI_ISL_3087114	2021-28	Majorca	B.1.617.2	2021-07-25
EPI_ISL_3087115	2021-28	Ibiza/Formentera	B.1.617.2	2021-07-25
EPI_ISL_3087116	2021-28	Majorca	B.1.617.2	2021-07-25
EPI_ISL_3087117	2021-28	Majorca	B.1.617.2	2021-07-25
EPI_ISL_3087118	2021-28	Ibiza/Formentera	B.1.617.2	2021-07-25
EPI_ISL_3087119	2021-28	Ibiza/Formentera	B.1.617.2	2021-07-25
EPI_ISL_3087123	2021-28	Majorca	B.1.617.2	2021-07-25
EPI_ISL_3087124	2021-28	Majorca	B.1.617.2	2021-07-25
EPI_ISL_3087126	2021-28	Ibiza/Formentera	B.1.617.2	2021-07-25
EPI_ISL_3087127	2021-28	Majorca	B.1.617.2	2021-07-25
EPI_ISL_3087128	2021-28	Ibiza/Formentera	B.1.617.2	2021-07-25
EPI_ISL_3087131	2021-28	Majorca	B.1.617.2	2021-07-25
EPI_ISL_3087132	2021-28	Majorca	B.1.617.2	2021-07-25
EPI_ISL_3087133	2021-28	Majorca	B.1.617.2	2021-07-25
EPI_ISL_3087134	2021-28	Majorca	B.1.617.2	2021-07-25
EPI_ISL_3087135	2021-28	Majorca	B.1.617.2	2021-07-25
EPI_ISL_3087136	2021-28	Ibiza/Formentera	B.1.617.2	2021-07-25
EPI_ISL_3087137	2021-28	Majorca	B.1.617.2	2021-07-25
EPI_ISL_3087139	2021-28	Ibiza/Formentera	B.1.617.2	2021-07-25
EPI_ISL_3087140	2021-28	Majorca	B.1.617.2	2021-07-25
EPI_ISL_3087145	2021-28	Majorca	B.1.617.2	2021-07-25
EPI_ISL_3087146	2021-28	Majorca	B.1.617.2	2021-07-25
EPI_ISL_3087147	2021-28	Majorca	B.1.617.2	2021-07-25
EPI_ISL_3087148	2021-28	Ibiza/Formentera	B.1.617.2	2021-07-25
EPI_ISL_3087149	2021-28	Majorca	B.1.617.2	2021-07-25
EPI_ISL_3087151	2021-28	Majorca	B.1.617.2	2021-07-25
EPI_ISL_3087154	2021-28	Majorca	B.1.617.2	2021-07-25
EPI_ISL_3087156	2021-28	Majorca	B.1.617.2	2021-07-25
EPI_ISL_3087157	2021-28	Ibiza/Formentera	B.1.617.2	2021-07-25
EPI_ISL_3087158	2021-28	Majorca	B.1.617.2	2021-07-25
EPI_ISL_3087159	2021-28	Ibiza/Formentera	B.1.617.2	2021-07-25
EPI_ISL_3087160	2021-28	Ibiza/Formentera	B.1.617.2	2021-07-25
EPI_ISL_3087164	2021-28	Majorca	B.1.617.2	2021-07-25
EPI_ISL_3087165	2021-28	Majorca	B.1.617.2	2021-07-25
EPI_ISL_3087167	2021-28	Ibiza/Formentera	B.1.617.2	2021-07-25
EPI_ISL_3087168	2021-28	Majorca	B.1.617.2	2021-07-25
EPI_ISL_3087169	2021-28	Majorca	B.1.617.2	2021-07-25
EPI_ISL_3087170	2021-28	Ibiza/Formentera	B.1.617.2	2021-07-25
Not uploaded	2021-28	Majorca	B.1.617.2	2021-07-25
Not uploaded	2021-28	Majorca	B.1.617.2	2021-07-25
Not uploaded	2021-28	Majorca	B.1.617.2	2021-07-25
EPI_ISL_3221242	2021-29	Majorca	B.1.1.7	2021-08-02
EPI_ISL_3221257	2021-29	Menorca	B.1.1.7	2021-08-02
EPI_ISL_3221304	2021-29	Ibiza/Formentera	B.1.1.7	2021-08-02
EPI_ISL_3221241	2021-29	Majorca	B.1.617.2	2021-08-02
EPI_ISL_3221243	2021-29	Majorca	B.1.617.2	2021-08-02
EPI_ISL_3221244	2021-29	Ibiza/Formentera	B.1.617.2	2021-08-02
EPI_ISL_3221245	2021-29	Ibiza/Formentera	B.1.617.2	2021-08-02
EPI_ISL_3221246	2021-29	Menorca	B.1.617.2	2021-08-02
EPI_ISL_3221247	2021-29	Majorca	B.1.617.2	2021-08-02
EPI_ISL_3221252	2021-29	Majorca	B.1.617.2	2021-08-02
EPI_ISL_3221253	2021-29	Majorca	B.1.617.2	2021-08-02
EPI_ISL_3221254	2021-29	Majorca	B.1.617.2	2021-08-02
EPI_ISL_3221255	2021-29	Ibiza/Formentera	B.1.617.2	2021-08-02
EPI_ISL_3221256	2021-29	Ibiza/Formentera	B.1.617.2	2021-08-02
EPI_ISL_3221258	2021-29	Majorca	B.1.617.2	2021-08-02
EPI_ISL_3221260	2021-29	Majorca	B.1.617.2	2021-08-02
EPI_ISL_3221263	2021-29	Majorca	B.1.617.2	2021-08-02
EPI_ISL_3221264	2021-29	Majorca	B.1.617.2	2021-08-02
EPI_ISL_3221265	2021-29	Ibiza/Formentera	B.1.617.2	2021-08-02
EPI_ISL_3221266	2021-29	Ibiza/Formentera	B.1.617.2	2021-08-02
EPI_ISL_3221267	2021-29	Ibiza/Formentera	B.1.617.2	2021-08-02
EPI_ISL_3221268	2021-29	Majorca	B.1.617.2	2021-08-02
EPI_ISL_3221270	2021-29	Majorca	B.1.617.2	2021-08-02
EPI_ISL_3221271	2021-29	Majorca	B.1.617.2	2021-08-02
EPI_ISL_3221272	2021-29	Majorca	B.1.617.2	2021-08-02
EPI_ISL_3221273	2021-29	Majorca	B.1.617.2	2021-08-02
EPI_ISL_3221274	2021-29	Majorca	B.1.617.2	2021-08-02
EPI_ISL_3221275	2021-29	Menorca	B.1.617.2	2021-08-02
EPI_ISL_3221276	2021-29	Ibiza/Formentera	B.1.617.2	2021-08-02
EPI_ISL_3221280	2021-29	Majorca	B.1.617.2	2021-08-02
EPI_ISL_3221281	2021-29	Majorca	B.1.617.2	2021-08-02
EPI_ISL_3221282	2021-29	Majorca	B.1.617.2	2021-08-02
EPI_ISL_3221283	2021-29	Majorca	B.1.617.2	2021-08-02
EPI_ISL_3221284	2021-29	Menorca	B.1.617.2	2021-08-02
EPI_ISL_3221285	2021-29	Menorca	B.1.617.2	2021-08-02
EPI_ISL_3221287	2021-29	Majorca	B.1.617.2	2021-08-02
EPI_ISL_3221289	2021-29	Majorca	B.1.617.2	2021-08-02
EPI_ISL_3221290	2021-29	Majorca	B.1.617.2	2021-08-02
EPI_ISL_3221291	2021-29	Majorca	B.1.617.2	2021-08-02
EPI_ISL_3221292	2021-29	Majorca	B.1.617.2	2021-08-02
EPI_ISL_3221293	2021-29	Ibiza/Formentera	B.1.617.2	2021-08-02
EPI_ISL_3221294	2021-29	Ibiza/Formentera	B.1.617.2	2021-08-02
EPI_ISL_3221295	2021-29	Ibiza/Formentera	B.1.617.2	2021-08-02
EPI_ISL_3221296	2021-29	Majorca	B.1.617.2	2021-08-02
EPI_ISL_3221298	2021-29	Majorca	B.1.617.2	2021-08-02
EPI_ISL_3221299	2021-29	Majorca	B.1.617.2	2021-08-02
EPI_ISL_3221300	2021-29	Majorca	B.1.617.2	2021-08-02
EPI_ISL_3221301	2021-29	Majorca	B.1.617.2	2021-08-02
EPI_ISL_3221302	2021-29	Majorca	B.1.617.2	2021-08-02
EPI_ISL_3221303	2021-29	Majorca	B.1.617.2	2021-08-02
EPI_ISL_3221305	2021-29	Ibiza/Formentera	B.1.617.2	2021-08-02
EPI_ISL_3221306	2021-29	Ibiza/Formentera	B.1.617.2	2021-08-02
EPI_ISL_3221307	2021-29	Ibiza/Formentera	B.1.617.2	2021-08-02
EPI_ISL_3221309	2021-29	Majorca	B.1.617.2	2021-08-02
EPI_ISL_3221311	2021-29	Majorca	B.1.617.2	2021-08-02
EPI_ISL_3221312	2021-29	Majorca	B.1.617.2	2021-08-02
EPI_ISL_3221313	2021-29	Majorca	B.1.617.2	2021-08-02
EPI_ISL_3221314	2021-29	Ibiza/Formentera	B.1.617.2	2021-08-02
EPI_ISL_3221315	2021-29	Ibiza/Formentera	B.1.617.2	2021-08-02
EPI_ISL_3221319	2021-29	Majorca	B.1.617.2	2021-08-02
Not uploaded	2021-29	Majorca	B.1.617.2	2021-08-02
Not uploaded	2021-29	Majorca	B.1.617.2	2021-08-02
Not uploaded	2021-29	Majorca	B.1.617.2	2021-08-02
EPI_ISL_3221288	2021-29	Majorca	B.1.621	2021-08-02
EPI_ISL_3221316	2021-29	Ibiza/Formentera	P.1.7	2021-08-02
EPI_ISL_3221320	2021-29	Majorca	B.1.617.2	2021-08-09
EPI_ISL_3308235	2021-30	Majorca	B.1.1.7	2021-08-09
EPI_ISL_3308168	2021-30	Majorca	B.1.617.2	2021-08-09
EPI_ISL_3308169	2021-30	Majorca	B.1.617.2	2021-08-09
EPI_ISL_3308170	2021-30	Majorca	B.1.617.2	2021-08-09
EPI_ISL_3308171	2021-30	Menorca	B.1.617.2	2021-08-09
EPI_ISL_3308172	2021-30	Menorca	B.1.617.2	2021-08-09
EPI_ISL_3308173	2021-30	Majorca	B.1.617.2	2021-08-09
EPI_ISL_3308174	2021-30	Ibiza/Formentera	B.1.617.2	2021-08-09
EPI_ISL_3308175	2021-30	Ibiza/Formentera	B.1.617.2	2021-08-09
EPI_ISL_3308176	2021-30	Ibiza/Formentera	B.1.617.2	2021-08-09
EPI_ISL_3308177	2021-30	Majorca	B.1.617.2	2021-08-09
EPI_ISL_3308178	2021-30	Majorca	B.1.617.2	2021-08-09
EPI_ISL_3308179	2021-30	Majorca	B.1.617.2	2021-08-09
EPI_ISL_3308180	2021-30	Majorca	B.1.617.2	2021-08-09
EPI_ISL_3308181	2021-30	Menorca	B.1.617.2	2021-08-09
EPI_ISL_3308182	2021-30	Majorca	B.1.617.2	2021-08-09
EPI_ISL_3308183	2021-30	Majorca	B.1.617.2	2021-08-09
EPI_ISL_3308184	2021-30	Majorca	B.1.617.2	2021-08-09
EPI_ISL_3308186	2021-30	Majorca	B.1.617.2	2021-08-09
EPI_ISL_3308187	2021-30	Majorca	B.1.617.2	2021-08-09
EPI_ISL_3308188	2021-30	Majorca	B.1.617.2	2021-08-09
EPI_ISL_3308189	2021-30	Majorca	B.1.617.2	2021-08-09
EPI_ISL_3308190	2021-30	Majorca	B.1.617.2	2021-08-09
EPI_ISL_3308191	2021-30	Menorca	B.1.617.2	2021-08-09
EPI_ISL_3308192	2021-30	Majorca	B.1.617.2	2021-08-09
EPI_ISL_3308194	2021-30	Majorca	B.1.617.2	2021-08-09
EPI_ISL_3308195	2021-30	Majorca	B.1.617.2	2021-08-09
EPI_ISL_3308196	2021-30	Majorca	B.1.617.2	2021-08-09
EPI_ISL_3308197	2021-30	Ibiza/Formentera	B.1.617.2	2021-08-09
EPI_ISL_3308198	2021-30	Ibiza/Formentera	B.1.617.2	2021-08-09
EPI_ISL_3308199	2021-30	Ibiza/Formentera	B.1.617.2	2021-08-09
EPI_ISL_3308200	2021-30	Majorca	B.1.617.2	2021-08-09
EPI_ISL_3308201	2021-30	Majorca	B.1.617.2	2021-08-09
EPI_ISL_3308202	2021-30	Majorca	B.1.617.2	2021-08-09
EPI_ISL_3308203	2021-30	Majorca	B.1.617.2	2021-08-09
EPI_ISL_3308204	2021-30	Menorca	B.1.617.2	2021-08-09
EPI_ISL_3308205	2021-30	Majorca	B.1.617.2	2021-08-09
EPI_ISL_3308206	2021-30	Majorca	B.1.617.2	2021-08-09
EPI_ISL_3308207	2021-30	Majorca	B.1.617.2	2021-08-09
EPI_ISL_3308208	2021-30	Majorca	B.1.617.2	2021-08-09
EPI_ISL_3308209	2021-30	Ibiza/Formentera	B.1.617.2	2021-08-09
EPI_ISL_3308210	2021-30	Majorca	B.1.617.2	2021-08-09
EPI_ISL_3308211	2021-30	Majorca	B.1.617.2	2021-08-09
EPI_ISL_3308212	2021-30	Majorca	B.1.617.2	2021-08-09
EPI_ISL_3308213	2021-30	Majorca	B.1.617.2	2021-08-09
EPI_ISL_3308214	2021-30	Majorca	B.1.617.2	2021-08-09
EPI_ISL_3308215	2021-30	Majorca	B.1.617.2	2021-08-09
EPI_ISL_3308216	2021-30	Majorca	B.1.617.2	2021-08-09
EPI_ISL_3308217	2021-30	Ibiza/Formentera	B.1.617.2	2021-08-09
EPI_ISL_3308218	2021-30	Majorca	B.1.617.2	2021-08-09
EPI_ISL_3308219	2021-30	Majorca	B.1.617.2	2021-08-09
EPI_ISL_3308220	2021-30	Majorca	B.1.617.2	2021-08-09
EPI_ISL_3308221	2021-30	Majorca	B.1.617.2	2021-08-09
EPI_ISL_3308222	2021-30	Majorca	B.1.617.2	2021-08-09
EPI_ISL_3308223	2021-30	Majorca	B.1.617.2	2021-08-09
EPI_ISL_3308224	2021-30	Majorca	B.1.617.2	2021-08-09
EPI_ISL_3308225	2021-30	Majorca	B.1.617.2	2021-08-09
EPI_ISL_3308226	2021-30	Majorca	B.1.617.2	2021-08-09
EPI_ISL_3308227	2021-30	Ibiza/Formentera	B.1.617.2	2021-08-09
EPI_ISL_3308228	2021-30	Majorca	B.1.617.2	2021-08-09
EPI_ISL_3308229	2021-30	Majorca	B.1.617.2	2021-08-09
EPI_ISL_3308230	2021-30	Majorca	B.1.617.2	2021-08-09
EPI_ISL_3308231	2021-30	Majorca	B.1.617.2	2021-08-09
EPI_ISL_3308232	2021-30	Menorca	B.1.617.2	2021-08-09
EPI_ISL_3308233	2021-30	Majorca	B.1.617.2	2021-08-09
EPI_ISL_3308234	2021-30	Majorca	B.1.617.2	2021-08-09
EPI_ISL_3308236	2021-30	Ibiza/Formentera	B.1.617.2	2021-08-09
EPI_ISL_3308237	2021-30	Ibiza/Formentera	B.1.617.2	2021-08-09
EPI_ISL_3308238	2021-30	Majorca	B.1.617.2	2021-08-09
EPI_ISL_3308239	2021-30	Majorca	B.1.617.2	2021-08-09
EPI_ISL_3308240	2021-30	Majorca	B.1.617.2	2021-08-09
EPI_ISL_3308241	2021-30	Majorca	B.1.617.2	2021-08-09
EPI_ISL_3308242	2021-30	Majorca	B.1.617.2	2021-08-09
EPI_ISL_3308243	2021-30	Majorca	B.1.617.2	2021-08-09
EPI_ISL_3308244	2021-30	Majorca	B.1.617.2	2021-08-09
EPI_ISL_3308245	2021-30	Majorca	B.1.617.2	2021-08-09
EPI_ISL_3308246	2021-30	Majorca	B.1.617.2	2021-08-09
EPI_ISL_3308247	2021-30	Majorca	B.1.617.2	2021-08-09
EPI_ISL_3308248	2021-30	Ibiza/Formentera	B.1.617.2	2021-08-09
EPI_ISL_3308249	2021-30	Majorca	B.1.617.2	2021-08-09
Not uploaded	2021-30	Majorca	B.1.617.2	2021-08-09
Not uploaded	2021-30	Majorca	B.1.617.2	2021-08-09
EPI_ISL_3431731	2021-31	Ibiza/Formentera	AY.12	2021-08-16
EPI_ISL_3431795	2021-31	Majorca	AY.12	2021-08-16
EPI_ISL_3431800	2021-31	Ibiza/Formentera	AY.12	2021-08-16
EPI_ISL_3431801	2021-31	Majorca	AY.12	2021-08-16
Not uploaded	2021-31	Ibiza/Formentera	AY.12	2021-08-16
EPI_ISL_3431732	2021-31	Ibiza/Formentera	AY.4	2021-08-16
EPI_ISL_3431733	2021-31	Majorca	AY.4	2021-08-16
EPI_ISL_3431734	2021-31	Menorca	AY.4	2021-08-16
EPI_ISL_3431735	2021-31	Majorca	AY.4	2021-08-16
EPI_ISL_3431736	2021-31	Majorca	AY.4	2021-08-16
EPI_ISL_3431738	2021-31	Ibiza/Formentera	AY.4	2021-08-16
EPI_ISL_3431739	2021-31	Majorca	AY.4	2021-08-16
EPI_ISL_3431741	2021-31	Majorca	AY.4	2021-08-16
EPI_ISL_3431742	2021-31	Majorca	AY.4	2021-08-16
EPI_ISL_3431744	2021-31	Majorca	AY.4	2021-08-16
EPI_ISL_3431745	2021-31	Ibiza/Formentera	AY.4	2021-08-16
EPI_ISL_3431746	2021-31	Ibiza/Formentera	AY.4	2021-08-16
EPI_ISL_3431747	2021-31	Ibiza/Formentera	AY.4	2021-08-16
EPI_ISL_3431748	2021-31	Majorca	AY.4	2021-08-16
EPI_ISL_3431749	2021-31	Majorca	AY.4	2021-08-16
EPI_ISL_3431750	2021-31	Ibiza/Formentera	AY.4	2021-08-16
EPI_ISL_3431751	2021-31	Majorca	AY.4	2021-08-16
EPI_ISL_3431752	2021-31	Majorca	AY.4	2021-08-16
EPI_ISL_3431753	2021-31	Majorca	AY.4	2021-08-16
EPI_ISL_3431754	2021-31	Majorca	AY.4	2021-08-16
EPI_ISL_3431755	2021-31	Majorca	AY.4	2021-08-16
EPI_ISL_3431756	2021-31	Ibiza/Formentera	AY.4	2021-08-16
EPI_ISL_3431757	2021-31	Ibiza/Formentera	AY.4	2021-08-16
EPI_ISL_3431758	2021-31	Ibiza/Formentera	AY.4	2021-08-16
EPI_ISL_3431759	2021-31	Ibiza/Formentera	AY.4	2021-08-16
EPI_ISL_3431760	2021-31	Ibiza/Formentera	AY.4	2021-08-16
EPI_ISL_3431763	2021-31	Menorca	AY.4	2021-08-16
EPI_ISL_3431765	2021-31	Majorca	AY.4	2021-08-16
EPI_ISL_3431766	2021-31	Majorca	AY.4	2021-08-16
EPI_ISL_3431767	2021-31	Majorca	AY.4	2021-08-16
EPI_ISL_3431769	2021-31	Majorca	AY.4	2021-08-16
EPI_ISL_3431770	2021-31	Majorca	AY.4	2021-08-16
EPI_ISL_3431771	2021-31	Menorca	AY.4	2021-08-16
EPI_ISL_3431772	2021-31	Majorca	AY.4	2021-08-16
EPI_ISL_3431773	2021-31	Majorca	AY.4	2021-08-16
EPI_ISL_3431774	2021-31	Majorca	AY.4	2021-08-16
EPI_ISL_3431775	2021-31	Majorca	AY.4	2021-08-16
EPI_ISL_3431776	2021-31	Ibiza/Formentera	AY.4	2021-08-16
EPI_ISL_3431777	2021-31	Ibiza/Formentera	AY.4	2021-08-16
EPI_ISL_3431778	2021-31	Majorca	AY.4	2021-08-16
EPI_ISL_3431779	2021-31	Majorca	AY.4	2021-08-16
EPI_ISL_3431780	2021-31	Majorca	AY.4	2021-08-16
EPI_ISL_3431781	2021-31	Ibiza/Formentera	AY.4	2021-08-16
EPI_ISL_3431782	2021-31	Menorca	AY.4	2021-08-16
EPI_ISL_3431784	2021-31	Majorca	AY.4	2021-08-16
EPI_ISL_3431785	2021-31	Ibiza/Formentera	AY.4	2021-08-16
EPI_ISL_3431786	2021-31	Majorca	AY.4	2021-08-16
EPI_ISL_3431787	2021-31	Majorca	AY.4	2021-08-16
EPI_ISL_3431788	2021-31	Ibiza/Formentera	AY.4	2021-08-16
EPI_ISL_3431789	2021-31	Ibiza/Formentera	AY.4	2021-08-16
EPI_ISL_3431790	2021-31	Majorca	AY.4	2021-08-16
EPI_ISL_3431793	2021-31	Menorca	AY.4	2021-08-16
EPI_ISL_3431796	2021-31	Majorca	AY.4	2021-08-16
EPI_ISL_3431806	2021-31	Majorca	AY.4	2021-08-16
EPI_ISL_3431807	2021-31	Ibiza/Formentera	AY.4	2021-08-16
Not uploaded	2021-31	Majorca	AY.4	2021-08-16
EPI_ISL_3431737	2021-31	Majorca	AY.6	2021-08-16
EPI_ISL_3431764	2021-31	Majorca	AY.9	2021-08-16
EPI_ISL_3431794	2021-31	Majorca	B.1.617.2	2021-08-16
EPI_ISL_3431799	2021-31	Majorca	B.1.617.2	2021-08-16
EPI_ISL_3431802	2021-31	Majorca	B.1.617.2	2021-08-16
EPI_ISL_3431803	2021-31	Majorca	B.1.617.2	2021-08-16
EPI_ISL_3431804	2021-31	Majorca	B.1.617.2	2021-08-16
EPI_ISL_3431808	2021-31	Menorca	B.1.617.2	2021-08-16
EPI_ISL_3431809	2021-31	Majorca	B.1.617.2	2021-08-16
EPI_ISL_3431810	2021-31	Majorca	B.1.617.2	2021-08-16
Not uploaded	2021-31	Majorca	B.1.617.2	2021-08-16
Not uploaded	2021-31	Majorca	B.1.617.2	2021-08-16
Not uploaded	2021-31	Ibiza/Formentera	B.1.617.2	2021-08-16
Not uploaded	2021-31	Ibiza/Formentera	B.1.93	2021-08-16
EPI_ISL_3614291	2021-32	Majorca	AY.10	2021-08-23
EPI_ISL_3614257	2021-32	Majorca	AY.12	2021-08-23
EPI_ISL_3614282	2021-32	Majorca	AY.12	2021-08-23
EPI_ISL_3614301	2021-32	Majorca	AY.12	2021-08-23
EPI_ISL_3614304	2021-32	Ibiza/Formentera	AY.12	2021-08-23
EPI_ISL_3614307	2021-32	Majorca	AY.12	2021-08-23
EPI_ISL_3614310	2021-32	Majorca	AY.12	2021-08-23
EPI_ISL_3614320	2021-32	Majorca	AY.12	2021-08-23
EPI_ISL_3614323	2021-32	Ibiza/Formentera	AY.12	2021-08-23
Not uploaded	2021-32	Majorca	AY.12	2021-08-23
[truncated: 298 more rows]
